# Supplementary material for: Glycine soja, PI424025, is a valuable genetic resource to improve soybean seed-protein content and composition
Source: PLoS One. 2024 Nov 12;19(11):e0310544. doi: 10.1371/journal.pone.0310544 (PMC11556748; doi:10.1371/journal.pone.0310544)
Supplement: S1 Data — (CSV) [file pone.0310544.s001.csv]

pheno_name	loc	new_pheno_name
CLA_percent_carbon	CLA	Carbon
SAN_percent_carbon	SAN	Carbon
SC_percent_carbon	SC	Carbon
percent_carbon	Average	Carbon
LA_percent_carbon	LA	Carbon
MS_percent_carbon	MS	Carbon
LA_percent_nitrogen	LA	Nitrogen
MS_percent_nitrogen	MS	Nitrogen
percent_nitrogen	Average	Nitrogen
SAN_percent_nitrogen	SAN	Nitrogen
SC_percent_nitrogen	SC	Nitrogen
CLA_percent_nitrogen	CLA	Nitrogen
CLA_percent_sulfur	CLA	Sulfur
LA_percent_sulfur	LA	Sulfur
MS_percent_sulfur	MS	Sulfur
percent_sulfur	Average	Sulfur
SAN_percent_sulfur	SAN	Sulfur
SC_percent_sulfur	SC	Sulfur
2104=NC-Raleigh
2105=PI424025B
Genotype	percent_carbon_ave	percent_nitrogen_ave	percent_sulfur_ave	percent_carbon	percent_nitrogen	percent_sulfur	CLA_percent_carbon	LA_percent_carbon	MS_percent_carbon	SAN_percent_carbon	SC_percent_carbon	CLA_percent_nitrogen	LA_percent_nitrogen	MS_percent_nitrogen	SAN_percent_nitrogen	SC_percent_nitrogen	CLA_percent_sulfur	LA_percent_sulfur	MS_percent_sulfur	SAN_percent_sulfur	SC_percent_sulfur
2104	52.52218	6.203283	0.368356	52.52218	6.203283	0.368356	52.1163	53.99041	51.28882	53.27012	-	5.99502	6.252968	6.607897	5.919474	-	0.3403813	0.3899412	0.4027785	0.3402645	-
2105	49.74936	7.126239	0.5113591	49.74936	7.126239	0.5113591	51.19534	49.64686	50.53464	47.088	53.32581	7.219772	6.957086	7.27909	6.917784	7.744663	0.4961717	0.5093277	0.5368696	0.4899352	0.5487007
1901	52.63385	6.736202	0.4560905	52.63385	6.736202	0.4560905	51.98289	53.46679	52.07621	51.75962	55.13361	6.476472	6.652488	6.553893	6.777335	7.705441	0.4225514	0.4902976	0.4540702	0.4247875	0.5214009
1902	51.64783	7.184332	0.4668051	51.64783	7.184332	0.4668051	50.01013	52.35569	51.31219	50.52596	53.21631	6.567892	6.835651	7.671465	6.713009	7.825423	0.4232542	0.4649062	0.45056	0.4497894	0.5237404
1903	53.8504	7.146541	0.4355789	53.8504	7.146541	0.4355789	66.23458	50.40979	52.9579	51.6373	54.20451	8.501384	6.758246	7.170626	6.699943	7.279928	0.5827596	0.3871374	0.4320017	0.3894882	0.4600981
1904	51.48223	6.746607	0.4289184	51.48223	6.746607	0.4289184	50.59011	51.08883	51.73664	51.47531	53.55834	6.325683	6.458572	7.299001	6.733175	7.086601	0.3678322	0.4396276	0.4612083	0.4297442	0.4634412
1905	51.4105	7.091491	0.459751	51.4105	7.091491	0.459751	50.88995	52.8281	50.31602	50.36762	53.89116	7.083372	7.183716	7.319827	6.693527	7.26253	0.4730855	0.4665198	0.4519117	0.4212471	0.5122313
1906	51.52775	7.441698	0.4616806	51.52775	7.441698	0.4616806	49.78201	52.20109	52.48086	51.17881	51.99598	6.951806	7.146864	7.707783	7.362001	8.040036	0.4104931	0.4629769	0.4936323	0.4486109	0.4926896
1907	52.45525	7.193609	0.4668145	52.45525	7.193609	0.4668145	58.24841	49.19763	52.77325	50.08666	51.9703	7.207885	6.769969	7.742199	7.440214	6.807776	0.4366098	0.4756909	0.4757878	0.4664197	0.4795643
1908	51.40946	7.335794	0.5062758	51.40946	7.335794	0.5062758	51.94093	49.9812	50.90369	51.91272	52.30876	6.941277	6.822632	7.389399	7.317375	8.208286	0.4537339	0.4886909	0.5229318	0.5161139	0.5499084
1909	50.77613	7.875157	0.4811368	50.77613	7.875157	0.4811368	52.72242	48.68384	50.13016	50.87119	52.44618	7.172067	7.52668	7.785978	8.239356	8.300158	0.4157583	0.4871893	0.4934163	0.4962647	0.4803662
1911	52.23369	7.063613	0.4416178	52.23369	7.063613	0.4416178	52.63528	-	52.58789	51.47789	-	6.635688	-	7.296113	7.259039	-	0.4342177	-	0.4100873	0.4805485	-
1912	51.29123	6.995655	0.424863	51.29123	6.995655	0.424863	49.00076	50.8117	52.93171	50.63997	53.07201	6.470226	6.64017	7.049505	6.931724	7.886653	0.3711078	0.4475717	0.4385616	0.3996724	0.4674015
1913	50.51322	7.109993	0.4529032	50.51322	7.109993	0.4529032	49.82238	51.55583	52.76064	46.62865	51.45319	6.891379	7.394845	7.021746	6.387562	7.745125	0.425745	0.4868737	0.3952324	0.4253845	0.5177014
1914	51.29832	6.893769	0.4223591	51.29832	6.893769	0.4223591	50.65368	52.54622	50.60937	50.14958	52.53274	6.70547	6.57005	6.837874	7.045514	7.309935	0.3876669	0.4326891	0.4309808	0.4058144	0.4546444
1916	51.89582	6.806867	0.4127871	51.89582	6.806867	0.4127871	51.93272	49.60731	54.71781	50.75502	52.46622	6.78073	6.102158	7.355359	6.686921	7.109167	0.3997193	0.3945931	0.4438784	0.395743	0.430002
1918	51.57856	6.851882	0.418012	51.57856	6.851882	0.418012	51.12228	51.71151	52.01303	50.49928	52.54668	6.406592	6.504375	7.15682	7.116473	7.07515	0.3515188	0.4664679	0.4203558	0.4145982	0.4371191
1919	51.22631	6.702795	0.4453851	51.22631	6.702795	0.4453851	49.06485	51.91121	50.35126	52.0375	52.76674	6.357584	6.628923	6.539715	6.745708	7.242046	0.3765173	0.4985516	0.4245241	0.4424566	0.4848756
1920	51.86337	6.963339	0.4606944	51.86337	6.963339	0.4606944	51.3408	53.001	51.97403	51.2164	51.70592	6.499239	6.915735	7.453969	6.847731	7.236704	0.4183436	0.5263761	0.4239346	0.4625133	0.4839142
1921	50.84386	7.199265	0.4280801	50.84386	7.199265	0.4280801	50.09693	49.57459	53.18623	49.90344	51.45813	7.141835	6.75488	7.711917	7.249363	7.138331	0.3917007	0.4429381	0.4778198	0.4116654	0.4162767
1922	51.70425	7.042352	0.4389358	51.70425	7.042352	0.4389358	51.61057	51.54703	51.69631	51.57441	52.48162	6.579571	7.091788	7.377486	7.011589	7.260304	0.3758443	0.477239	0.4470441	0.4202633	0.5096406
1923	51.77189	7.138922	0.5303378	51.77189	7.138922	0.5303378	49.86127	50.4735	53.67395	51.90955	53.00999	6.660592	6.811668	7.585443	7.540872	7.297012	0.4829624	0.5175611	0.565042	0.5474914	0.5472088
1924	52.60272	6.961963	0.4176038	52.60272	6.961963	0.4176038	53.11669	53.06542	52.78692	50.23819	53.8064	6.815565	6.856602	7.010622	6.673475	7.45355	0.3695836	0.4429169	0.4248566	0.4057588	0.444903
1925	52.54628	7.259953	0.4840503	52.54628	7.259953	0.4840503	54.39491	52.59549	52.56531	50.28653	52.88916	6.948289	7.442494	7.594687	6.864687	7.449609	0.4505398	0.5042633	0.4964648	0.4874682	0.4815156
1926	52.04629	6.572805	0.3857248	52.04629	6.572805	0.3857248	51.06916	50.62203	52.36244	52.68814	54.93307	6.097107	6.067663	7.315133	6.449481	7.296483	0.3276562	0.4024756	0.4124858	0.3651386	0.4560108
1927	51.52882	7.614253	0.4931954	51.52882	7.614253	0.4931954	51.41637	47.51417	48.12562	59.04908	53.29167	7.407848	6.813255	7.18328	8.925406	7.996551	0.4671357	0.4298694	0.4664272	0.5856506	0.5314588
1929	55.94311	6.900897	0.4786455	55.94311	6.900897	0.4786455	60.2816	-	-	51.60462	-	7.694187	-	-	6.107607	-	0.5055947	-	-	0.4516963	-
1930	51.42741	6.905341	0.420983	51.42741	6.905341	0.420983	49.91834	51.91704	51.0736	51.63174	52.59632	6.332691	6.732895	6.915502	7.150102	7.395517	0.3647799	0.427074	0.4162502	0.4135919	0.4832192
1931	51.81656	7.228644	0.468636	51.81656	7.228644	0.468636	52.40279	-	-	51.23033	-	6.95508	-	-	7.502208	-	0.447009	-	-	0.4902631	-
1932	51.19191	7.216127	0.4694857	51.19191	7.216127	0.4694857	52.06549	51.09564	52.13005	51.53822	49.13015	6.575212	6.793455	7.816037	7.617363	7.278566	0.4114087	0.5050543	0.4842567	0.4920575	0.4546511
1933	52.49654	6.794759	0.4468472	52.49654	6.794759	0.4468472	53.73436	52.02759	51.86416	50.87474	53.98188	6.884893	6.308946	6.966336	6.251961	7.561657	0.4190032	0.4516206	0.4297066	0.4395962	0.4943096
1934	51.12461	7.259662	0.4808002	51.12461	7.259662	0.4808002	49.10978	50.59573	52.7915	50.84057	52.14344	6.556787	6.796441	7.572195	7.683697	7.901209	0.3912111	0.4536576	0.5226726	0.509976	0.5410717
1935	51.93293	6.854187	0.4689252	51.93293	6.854187	0.4689252	52.5229	51.64095	50.61616	51.97729	52.90737	6.526794	6.462222	6.794593	6.952618	7.534709	0.4190115	0.4687243	0.4939135	0.4535411	0.5094357
1936	46.84526	6.739912	0.4206983	46.84526	6.739912	0.4206983	45.15435	-	-	47.69072	-	6.661818	-	-	6.778958	-	0.3967678	-	-	0.4326635	-
1937	51.63337	6.600219	0.3887747	51.63337	6.600219	0.3887747	52.75604	-	-	51.07203	-	6.544621	-	-	6.628018	-	0.4037547	-	-	0.3812847	-
1938	52.08348	7.222968	0.4187707	52.08348	7.222968	0.4187707	51.37264	51.01483	52.61464	50.24815	58.25082	6.553739	7.034908	7.63002	7.362697	7.843987	0.3598097	0.4519632	0.4628084	0.3951535	0.4294667
1939	51.16482	7.026456	0.4386534	51.16482	7.026456	0.4386534	50.30309	49.74578	52.21441	50.72014	52.84067	6.630057	6.771847	7.063843	7.361795	7.304737	0.3796379	0.4449868	0.4408941	0.4441935	0.4835546
1940	52.22896	6.827702	0.447882	52.22896	6.827702	0.447882	51.75071	51.89233	52.87927	51.55683	53.06569	6.413116	6.702264	7.196384	6.951789	6.874958	0.4097623	0.436262	0.4658017	0.4306564	0.4969279
1941	51.50218	6.932711	0.4289263	51.50218	6.932711	0.4289263	50.95449	49.66179	51.15199	51.45265	54.01614	6.890368	6.683388	6.734021	6.623187	7.711417	0.4012899	0.4038074	0.432464	0.4286547	0.4645974
1942	51.37405	7.099005	0.4830251	51.37405	7.099005	0.4830251	51.12448	50.54568	52.3505	49.27312	53.45167	6.518374	6.954346	7.555384	6.717027	7.459576	0.42061	0.5068635	0.4892847	0.4528499	0.5143098
1943	51.98219	6.584862	0.4140005	51.98219	6.584862	0.4140005	53.65815	-	-	50.30624	-	6.571308	-	-	6.598415	-	0.4141527	-	-	0.4138483	-
1944	51.49803	7.058799	0.4582449	51.49803	7.058799	0.4582449	50.76494	51.51234	52.0758	50.69908	53.37799	6.785353	6.672207	7.322418	7.194726	7.579787	0.4273944	0.4724728	0.4767788	0.4366449	0.4976218
1945	52.2016	6.944001	0.4409293	52.2016	6.944001	0.4409293	53.11414	53.50997	51.26481	51.24549	51.87358	6.86624	6.494801	7.026537	7.002737	7.329689	0.4022761	0.4499936	0.4354973	0.4413325	0.4755468
1946	52.79519	6.861588	0.4510531	52.79519	6.861588	0.4510531	53.40872	53.39016	52.07307	51.3241	53.77991	6.321275	6.854529	6.964588	7.342639	6.82491	0.3883463	0.490301	0.4733981	0.4382904	0.4649298
1947	52.21187	7.206083	0.4951474	52.21187	7.206083	0.4951474	51.10596	51.46822	54.32356	51.4126	53.28613	7.043855	6.889925	7.475035	7.399649	7.237814	0.4376692	0.4947841	0.5589733	0.4673501	0.5387737
1948	52.12808	6.946638	0.4709206	52.12808	6.946638	0.4709206	51.46546	52.44827	52.34732	51.35367	53.02566	6.764448	6.940871	6.797925	6.785746	7.444199	0.4312672	0.4861664	0.4713093	0.4690117	0.4968482
1949	51.62744	6.635536	0.4666886	51.62744	6.635536	0.4666886	51.7425	51.44622	50.70433	50.27185	53.97229	6.369688	6.351877	6.766308	6.245767	7.444042	0.4495658	0.454894	0.4966401	0.4434066	0.4889364
2001	51.12591	6.964035	0.4344152	51.12591	6.964035	0.4344152	50.49835	50.3014	51.20319	51.51593	52.1107	6.563917	6.874043	6.935287	6.892459	7.554468	0.3853694	0.4420808	0.4314354	0.4232221	0.4899683
2002	50.76426	7.116134	0.4938006	50.76426	7.116134	0.4938006	50.70737	50.30475	50.4708	50.55919	51.77918	6.196355	6.919171	7.265429	6.903952	8.295763	0.4377132	0.4978449	0.4937321	0.4731316	0.5665809
2003	52.32881	7.39108	0.5014114	52.32881	7.39108	0.5014114	51.58075	52.71372	53.60894	50.81012	52.9305	7.188937	7.125952	7.867793	7.268529	7.504187	0.4782929	0.5058589	0.5441478	0.4484823	0.5302753
2004	51.32882	7.061931	0.4335919	51.32882	7.061931	0.4335919	52.25343	49.73265	50.70804	52.5021	51.56697	7.226818	6.949153	6.934933	7.184761	6.966047	0.4161043	0.4612656	0.4124688	0.4241982	0.4742528
2006	52.1114	6.897231	0.4509689	52.1114	6.897231	0.4509689	50.71146	52.26331	53.47716	51.65961	52.77953	6.620692	6.454191	7.237778	7.023894	7.40197	0.3867885	0.4548867	0.5006893	0.4275445	0.5189024
2007	53.64207	6.971212	0.4327199	53.64207	6.971212	0.4327199	55.10376	-	-	52.91123	-	7.15166	-	-	6.880988	-	0.4029252	-	-	0.4476173	-
2008	50.88608	6.581653	0.4483551	50.88608	6.581653	0.4483551	51.46935	50.80611	51.30466	47.74162	53.10867	6.239327	6.367989	6.83752	6.021818	7.441609	0.3968185	0.456161	0.4947618	0.418743	0.4752913
2009	50.44752	7.422706	0.459058	50.44752	7.422706	0.459058	48.4173	51.08381	52.46959	49.45062	50.81629	6.629298	7.371248	7.704252	7.332718	8.076013	0.3914515	0.4573428	0.4684175	0.4612761	0.516802
2010	51.42194	7.191097	0.440426	51.42194	7.191097	0.440426	50.82472	53.48754	50.72454	50.05979	52.60432	6.842533	7.134572	7.493977	7.024083	7.729542	0.3843466	0.4753272	0.4651273	0.4115075	0.4912169
2011	51.66021	6.970856	0.458805	51.66021	6.970856	0.458805	52.29397	51.05322	52.986	50.95462	51.01325	6.892964	6.472863	7.662772	6.578877	7.246804	0.4479245	0.4527195	0.5047845	0.4301781	0.4584183
2012	50.30908	7.213368	0.4438195	50.30908	7.213368	0.4438195	48.08928	51.65849	51.27162	49.44814	51.07788	6.585356	7.345281	7.597366	6.789162	7.749676	0.3741095	0.482216	0.4560579	0.416648	0.4900659
2013	53.46635	6.934098	0.4299592	53.46635	6.934098	0.4299592	55.47935	54.92045	53.33402	51.01535	52.58259	6.507885	6.445576	7.418713	6.870693	7.427621	0.3411371	0.4685745	0.471219	0.3883016	0.4805637
2014	51.01222	7.601444	0.4770904	51.01222	7.601444	0.4770904	51.04998	51.01662	51.13605	50.21014	52.28444	7.718923	7.050812	7.669692	7.526859	8.480429	0.4619944	0.4726791	0.4855018	0.4530799	0.5473031
2015	51.65161	7.001833	0.4487431	51.65161	7.001833	0.4487431	51.56797	50.49548	52.68535	51.95799	51.55126	6.679815	6.609581	7.202293	7.449081	7.068393	0.4053002	0.455189	0.4890793	0.4555753	0.4385718
2016	49.73176	6.540648	0.3929725	49.73176	6.540648	0.3929725	49.73176	-	-	-	-	6.540648	-	-	-	-	0.3929725	-	-	-	-
2017	51.05956	7.144796	0.4879168	51.05956	7.144796	0.4879168	49.76885	50.94353	51.27457	49.91448	53.39639	6.831379	6.631626	6.955751	7.25478	8.050444	0.4353912	0.5011655	0.4720989	0.4468216	0.5841069
2018	51.26549	7.349542	0.4845779	51.26549	7.349542	0.4845779	50.66632	51.27947	51.67643	50.1099	52.29576	7.061562	6.967738	7.506263	7.081804	7.986354	0.3993903	0.4953743	0.5124241	0.4310248	0.542082
2019	52.69369	7.012723	0.4052155	52.69369	7.012723	0.4052155	55.57569	51.98282	51.58456	51.78832	52.53703	7.055118	6.899305	7.104869	6.862183	7.142142	0.4486072	0.4051938	0.3939317	0.3736185	0.4047265
2020	50.72906	6.456359	0.3923976	50.72906	6.456359	0.3923976	50.93343	-	-	50.52468	-	6.300487	-	-	6.612231	-	0.387229	-	-	0.3975661	-
2021	50.58008	6.692128	0.4089196	50.58008	6.692128	0.4089196	50.96735	-	-	50.19281	-	6.516816	-	-	6.86744	-	0.3754811	-	-	0.4423581	-
2022	50.26625	7.153867	0.4198963	50.26625	7.153867	0.4198963	46.62514	49.58237	51.55606	51.17496	51.02651	6.868988	6.898111	7.178973	6.867103	7.670338	0.3774901	0.4278149	0.4206893	0.3973717	0.44365
2023	50.53705	7.188528	0.4565991	50.53705	7.188528	0.4565991	48.781	48.68263	51.1175	51.16859	52.93553	6.755708	6.677151	7.542271	7.065956	7.901555	0.4139441	0.4231568	0.4946107	0.4333009	0.5179829
2024	51.21585	7.402461	0.4961062	51.21585	7.402461	0.4961062	50.95159	50.61638	50.09364	49.67224	54.74541	7.130122	7.249369	7.234782	7.295661	8.102369	0.4639844	0.4956231	0.5004452	0.4564074	0.564071
2025	52.03815	7.280732	0.4609415	52.03815	7.280732	0.4609415	53.10316	51.06748	53.4507	50.21229	52.88964	6.697793	7.201494	7.918612	7.199147	7.095146	0.4346291	0.4494442	0.4909689	0.4441673	0.4723418
2027	50.39597	6.991412	0.4577002	50.39597	6.991412	0.4577002	49.00101	50.03095	50.58003	50.95961	52.42055	6.521259	7.086044	7.194463	6.857996	7.603185	0.4084366	0.4813377	0.4124137	0.4909182	0.5330893
2028	51.28194	7.712583	0.4857957	51.28194	7.712583	0.4857957	51.28395	51.21908	51.77254	50.13811	51.99601	7.202532	7.95413	7.864125	7.554867	7.98726	0.4484227	0.4932047	0.5263917	0.4576779	0.5032815
2029	49.62102	7.379953	0.4574463	49.62102	7.379953	0.4574463	48.31923	49.41459	49.11506	50.19683	50.80642	6.649044	7.392862	7.063097	7.882621	7.753714	0.4044387	0.4642549	0.4064292	0.4838085	0.5027916
2030	52.71261	7.342611	0.4736825	52.71261	7.342611	0.4736825	55.81483	53.53152	50.54543	50.20356	53.46768	7.013992	7.384685	7.373164	6.660102	8.281112	0.4442644	0.4725515	0.5056663	0.4110828	0.5348476
2031	51.23705	7.157168	0.4877943	51.23705	7.157168	0.4877943	51.21177	49.18801	51.42579	49.79224	54.56742	7.040493	6.969579	7.133617	6.729341	7.912812	0.4760812	0.4628712	0.5105723	0.4504043	0.5390426
2032	51.83994	6.806397	0.4296325	51.83994	6.806397	0.4296325	50.38386	51.97687	52.95349	50.41516	53.47033	6.823587	6.332122	6.978848	6.777299	7.120131	0.417567	0.4145647	0.4739159	0.390139	0.451976
2033	50.42239	7.333257	0.4525597	50.42239	7.333257	0.4525597	52.11442	-	-	49.57638	-	6.810755	-	-	7.594508	-	0.401763	-	-	0.4779581	-
2034	52.42031	6.727935	0.4396307	52.42031	6.727935	0.4396307	53.36465	53.09624	52.01032	50.57915	53.05118	6.171742	7.134793	6.787722	6.56454	6.98088	0.4209228	0.4737137	0.4332307	0.4387446	0.4315419
2035	50.99508	7.516494	0.52283	50.99508	7.516494	0.52283	52.27868	48.21788	50.44123	48.97274	55.06487	7.28762	6.648039	7.401638	7.481493	8.763679	0.4485884	0.5262644	0.5139637	0.5017223	0.6236114
2037	51.43996	6.738272	0.4355008	51.43996	6.738272	0.4355008	51.92714	-	-	50.95278	-	6.544166	-	-	6.932378	-	0.4315252	-	-	0.4394764	-
2039	52.00639	7.343331	0.4473637	52.00639	7.343331	0.4473637	50.24328	52.60196	54.01173	50.06157	54.22043	6.40582	7.86774	7.826938	7.172159	7.544668	0.3495333	0.5120862	0.4734197	0.4406805	0.4748339
2040	49.92398	7.509789	0.4985565	49.92398	7.509789	0.4985565	49.75919	48.55955	50.99421	47.78778	52.51915	7.200226	6.854202	7.829255	7.825465	7.839796	0.4188299	0.5094528	0.5298939	0.4970559	0.5375501
2041	50.97183	7.314079	0.4635419	50.97183	7.314079	0.4635419	48.97679	51.25714	51.69405	50.76798	52.1632	6.756785	6.780241	7.793675	7.114737	8.124958	0.4088077	0.4859256	0.4931509	0.4418741	0.4879512
2042	51.84307	7.211247	0.4558878	51.84307	7.211247	0.4558878	51.34744	50.44567	50.66206	49.38053	62.91618	7.1867	7.047303	7.262975	6.410333	9.086598	0.4102444	0.4576006	0.4786115	0.4210024	0.5680726
2043	52.84316	6.956637	0.4182209	52.84316	6.956637	0.4182209	50.33766	54.8503	54.2077	50.55822	54.26193	6.03066	6.816903	7.287246	6.869635	7.77874	0.3483753	0.4338977	0.4287603	0.4091605	0.4709105
2044	49.34587	6.727573	0.4451028	49.34587	6.727573	0.4451028	48.73101	51.12563	50.18611	43.46359	53.22303	6.255977	6.798321	6.852349	6.233171	7.498048	0.3997259	0.4624985	0.4683313	0.3964743	0.4984841
2045	51.15007	7.271163	0.4675512	51.15007	7.271163	0.4675512	51.70317	50.17671	51.11382	51.41565	51.53195	7.22721	7.238295	7.10447	7.261185	7.77815	0.4260446	0.4695496	0.4581601	0.4775476	0.5453566
2046	52.07763	6.725735	0.4327338	52.07763	6.725735	0.4327338	51.93297	51.69753	51.04665	51.3399	54.37111	6.264859	6.017647	7.037592	6.675285	7.633294	0.3892363	0.4567097	0.4459254	0.4048943	0.4669034
2047	51.32338	6.894619	0.463303	51.32338	6.894619	0.463303	51.57894	50.90065	52.60522	50.12915	51.40294	6.365454	6.43691	7.586477	6.565338	7.518914	0.3705498	0.4920561	0.5218126	0.4020853	0.5300112
2049	50.9565	7.160082	0.4556957	50.9565	7.160082	0.4556957	50.68501	48.83683	51.65013	50.59057	53.01998	6.648069	6.814176	7.086046	7.451876	7.800243	0.4031621	0.4646741	0.4473732	0.4705645	0.4927048
2050	51.84483	7.051773	0.428877	51.84483	7.051773	0.428877	50.38283	50.38359	53.60311	50.65176	53.47187	6.782793	7.394114	7.202034	6.73241	7.013024	0.410684	0.426591	0.3793137	0.4452985	0.4734014
2051	51.21399	6.996148	0.4305453	51.21399	6.996148	0.4305453	52.01034	-	-	50.41764	-	6.889185	-	-	7.103111	-	0.4282409	-	-	0.4328496	-
2052	52.27986	6.795677	0.4381607	52.27986	6.795677	0.4381607	52.36357	51.2175	52.01216	51.46339	54.3427	6.68572	6.402161	6.866588	6.537824	7.48609	0.4134915	0.4200394	0.4406118	0.4256124	0.4910482
2053	51.41372	7.358661	0.4893507	51.41372	7.358661	0.4893507	48.42419	52.72698	50.29682	50.68244	53.44341	6.848214	6.948676	7.191844	7.375306	8.174039	0.4324232	0.5108946	0.4570402	0.4663478	0.5515839
2054	51.05853	7.230525	0.4968716	51.05853	7.230525	0.4968716	50.79553	51.67325	50.09154	51.06002	51.67229	7.270594	7.510128	6.901308	7.401325	7.069268	0.4578404	0.5732537	0.4653203	0.4960537	0.4918902
2055	51.76573	6.528213	0.4112423	51.76573	6.528213	0.4112423	49.88744	51.08295	54.37087	51.19856	52.28882	6.097895	6.26756	6.804464	6.662522	6.808623	0.3589491	0.4441037	0.4058502	0.390172	0.4571366
2056	50.69164	6.951215	0.4534739	50.69164	6.951215	0.4534739	48.771	50.41289	51.35912	51.35892	51.55627	6.420635	6.727863	6.811602	7.031216	7.764757	0.3875611	0.486933	0.4389841	0.4332523	0.5206393
2057	52.79414	7.275469	0.5012967	52.79414	7.275469	0.5012967	53.09284	50.67248	57.55265	50.25306	52.39967	7.28648	6.935045	7.828691	7.126994	7.200136	0.4426369	0.4838006	0.5925478	0.4622497	0.5252486
2058	50.33994	7.08928	0.5018833	50.33994	7.08928	0.5018833	50.79493	50.26954	50.09314	47.96505	52.57704	6.655055	6.840644	7.343069	6.43144	8.176193	0.4483286	0.5044122	0.4743363	0.4741166	0.6082226
2059	52.02233	7.290761	0.4613542	52.02233	7.290761	0.4613542	51.24326	52.04415	51.73631	52.52946	52.55844	6.60757	7.020341	7.295037	7.421968	8.108886	0.3824045	0.4792494	0.4791231	0.455311	0.5106831
2061	51.59255	6.53338	0.404305	51.59255	6.53338	0.404305	51.15299	52.28175	52.05961	50.15971	52.65331	6.223418	6.403638	6.792857	6.075156	7.106959	0.3555055	0.4252434	0.3975029	0.3780529	0.4756893
2062	52.33925	6.591911	0.395955	52.33925	6.591911	0.395955	51.83476	48.92706	55.09573	51.76174	54.07697	6.12695	6.175119	6.956246	6.735648	6.965591	0.3617956	0.3712497	0.4559143	0.366253	0.4245626
2063	52.07984	6.892394	0.4318303	52.07984	6.892394	0.4318303	51.37151	52.90162	51.41418	51.90537	52.80649	6.517623	6.830383	6.875546	7.143304	7.095113	0.3898933	0.4767239	0.4384912	0.3982581	0.4557851
2064	52.49222	6.971055	0.4799454	52.49222	6.971055	0.4799454	52.17962	53.17081	53.92702	50.27649	52.90718	6.481687	7.039453	7.397171	6.958843	6.978119	0.3925379	0.5216519	0.4863226	0.4783946	0.52082
2065	52.42888	6.817392	0.4224203	52.42888	6.817392	0.4224203	50.65998	52.0283	52.86032	52.38185	54.21396	6.163046	6.802601	7.311245	6.599598	7.210471	0.3460028	0.4322135	0.4224244	0.406326	0.5051346
2066	51.6637	7.24373	0.5140123	51.6637	7.24373	0.5140123	51.56095	51.00169	51.19355	51.17337	53.33756	7.112961	7.076164	7.047109	7.144723	7.772306	0.4397212	0.5333639	0.5144152	0.4872446	0.5581708
2067	51.47134	7.066075	0.4173324	51.47134	7.066075	0.4173324	50.67245	50.73367	51.78599	51.9883	52.17631	6.644208	6.72695	7.404506	7.205234	7.349479	0.3754994	0.4212012	0.4579619	0.4025627	0.4294368
2068	52.21764	6.816113	0.4368374	52.21764	6.816113	0.4368374	52.21996	51.30235	52.03643	52.0896	53.43987	6.541053	6.492511	6.803419	6.739577	7.504008	0.3985033	0.4559244	0.4389748	0.4319606	0.4588237
2069	51.93186	7.003399	0.4322817	51.93186	7.003399	0.4322817	51.15552	52.5619	52.17068	50.92899	52.8422	6.638063	6.518973	7.078905	7.239055	7.541999	0.3855314	0.4314079	0.4421303	0.4277988	0.4745403
2070	50.76918	7.334579	0.4282592	50.76918	7.334579	0.4282592	48.51147	50.32569	51.57807	50.31867	53.11198	6.624579	6.969713	7.384043	7.84913	7.845431	0.3701195	0.435559	0.4221121	0.4311285	0.482377
2071	51.46922	6.9558	0.4310903	51.46922	6.9558	0.4310903	52.4261	50.66645	51.59249	50.73113	51.92995	6.974343	6.944648	7.094795	6.859354	6.905859	0.4001487	0.4540939	0.4475391	0.3931095	0.4605602
2072	51.94617	6.800699	0.4393449	51.94617	6.800699	0.4393449	51.44754	52.03219	52.06659	51.05083	54.32127	6.632998	6.657598	6.882902	6.515616	7.828069	0.4305027	0.4334625	0.4648724	0.421461	0.4535069
2073	50.19831	6.734169	0.4240697	50.19831	6.734169	0.4240697	51.05863	-	-	49.33799	-	6.610005	-	-	6.858334	-	0.39463	-	-	0.4535094	-
2074	50.40427	7.160252	0.44626	50.40427	7.160252	0.44626	50.38629	-	-	50.42224	-	6.678546	-	-	7.641959	-	0.3935852	-	-	0.4989348	-
2076	51.51027	7.199793	0.42835	51.51027	7.199793	0.42835	52.23957	-	-	50.78097	-	7.089168	-	-	7.310419	-	0.3946733	-	-	0.4620267	-
2077	51.31771	6.476952	0.4592288	51.31771	6.476952	0.4592288	52.88429	51.01329	49.73552	50.90535	52.0501	6.464557	6.113029	6.341635	6.457861	7.007679	0.4085376	0.4906495	0.4442617	0.4629492	0.489746
2078	50.96172	7.688302	0.4901062	50.96172	7.688302	0.4901062	51.29124	49.08514	52.7949	49.72853	52.07356	7.215772	7.192638	8.327579	7.360048	8.10921	0.4262117	0.4902948	0.5077625	0.4616645	0.5326502
2079	52.34421	7.395403	0.4661715	52.34421	7.395403	0.4661715	52.51582	51.61376	51.09421	53.31297	53.18431	6.975835	7.361964	6.95473	8.034541	7.649945	0.4198931	0.4677868	0.4574507	0.495289	0.4904377
2080	51.00533	6.918412	0.4495991	51.00533	6.918412	0.4495991	49.68661	51.06805	52.1016	49.32868	52.84169	6.664225	6.228995	7.420484	7.018929	7.259425	0.3883789	0.4436074	0.4622981	0.4364072	0.5173039
2081	52.12422	6.973499	0.4704267	52.12422	6.973499	0.4704267	52.38552	52.2716	52.9472	50.29322	52.72356	6.598724	6.641665	7.59132	6.524388	7.511397	0.4248089	0.4968364	0.4983993	0.4430951	0.4889938
2082	52.28334	6.812186	0.4283366	52.28334	6.812186	0.4283366	53.97716	51.42852	51.43137	51.46621	52.7049	7.133701	6.189567	6.909931	6.50332	7.169978	0.4242446	0.4229601	0.4254593	0.3777591	0.4659714
2083	52.12265	7.055607	0.4319387	52.12265	7.055607	0.4319387	48.86338	52.28807	54.03433	51.30694	54.12055	6.152631	7.214494	7.623371	6.913244	7.374296	0.3472288	0.452432	0.4724288	0.4091433	0.4784609
2084	51.15118	7.399637	0.4528397	51.15118	7.399637	0.4528397	51.54256	-	-	50.7598	-	7.258302	-	-	7.540973	-	0.4381447	-	-	0.4675348	-
2085	52.56605	6.770363	0.4336786	52.56605	6.770363	0.4336786	51.00062	53.12902	52.89216	51.75976	54.0487	6.219897	6.801558	7.070168	6.533523	7.226671	0.3880959	0.4647794	0.4622876	0.4050411	0.4481888
2086	51.44128	6.618927	0.4199272	51.44128	6.618927	0.4199272	50.78611	51.95584	52.66484	50.58932	51.49384	6.23813	6.554307	6.932118	6.398304	7.260008	0.384456	0.4178732	0.4433479	0.404158	0.4776206
2087	52.07976	7.23807	0.4713197	52.07976	7.23807	0.4713197	52.0646	51.85959	52.95756	51.33432	52.07263	6.870219	6.761553	7.725856	7.322015	7.272447	0.428927	0.4654272	0.5037297	0.4809851	0.4745832
2088	50.77188	7.27618	0.469663	50.77188	7.27618	0.469663	51.54516	50.21512	50.42017	50.57212	51.10683	7.115547	7.049548	7.250884	7.594598	7.370325	0.4334216	0.4744937	0.4553789	0.492006	0.4930149
2089	51.56823	6.762012	0.4124975	51.56823	6.762012	0.4124975	52.57513	-	-	50.56132	-	6.596141	-	-	6.927883	-	0.3858161	-	-	0.4391788	-
2090	51.07093	6.649622	0.4479236	51.07093	6.649622	0.4479236	52.67413	-	-	49.46772	-	6.765988	-	-	6.533256	-	0.4523267	-	-	0.4435206	-
2091	49.95878	6.847093	0.4402996	49.95878	6.847093	0.4402996	46.58381	51.15064	51.17987	49.02863	52.46148	5.849614	7.121544	7.313756	6.864448	7.319435	0.3461911	0.4515915	0.4983239	0.4310552	0.5033483
2092	51.35396	7.227578	0.4421808	51.35396	7.227578	0.4421808	49.77095	49.73443	52.76307	51.7926	52.70874	6.593564	6.924676	7.499319	7.694691	7.425637	0.4040056	0.4498388	0.4388901	0.4444706	0.4736989
2093	50.47814	6.787632	0.4308856	50.47814	6.787632	0.4308856	49.04564	48.86823	51.8702	50.58419	53.56676	6.139359	6.687001	6.83606	7.239727	7.284391	0.3931267	0.4487348	0.4272798	0.4307917	0.4781049
2094	52.02077	7.085853	0.4609212	52.02077	7.085853	0.4609212	51.00712	51.65954	52.47647	51.50322	53.71628	6.740243	6.874679	6.840152	7.364036	7.471063	0.4011161	0.4472214	0.4656657	0.4793689	0.5020102
2095	49.14678	6.343854	0.388056	49.14678	6.343854	0.388056	48.60277	-	-	49.69079	-	5.963017	-	-	6.72469	-	0.3624258	-	-	0.4136862	-
2096	51.97925	7.05805	0.4827842	51.97925	7.05805	0.4827842	52.33224	52.37569	51.4071	51.12715	52.65409	6.76278	7.10703	7.222552	6.939535	7.258351	0.4269464	0.5332657	0.4740983	0.4686709	0.5109397
2098	51.49969	7.118348	0.4748999	51.49969	7.118348	0.4748999	48.04686	52.94266	50.98191	49.72577	54.07485	6.465055	7.158946	7.172021	6.561822	7.90725	0.3986632	0.4830851	0.4569861	0.4387688	0.5588777
2099	50.06354	6.936548	0.4417232	50.06354	6.936548	0.4417232	51.41654	-	-	49.38703	-	7.411321	-	-	6.699162	-	0.507929	-	-	0.4086203	-
2100	51.62628	7.201967	0.4866849	51.62628	7.201967	0.4866849	50.31773	50.00173	53.12214	51.96613	52.72369	6.42558	6.923117	7.871962	7.489368	7.299808	0.4451817	0.5144326	0.5145629	0.4680175	0.49123
2101	51.92251	6.858761	0.4077661	51.92251	6.858761	0.4077661	50.67372	51.30829	52.13146	50.96152	54.53756	5.939697	6.181667	7.416511	7.452822	7.303109	0.3016732	0.4385092	0.4271574	0.4218089	0.449682
2102	51.81649	6.986638	0.4490211	51.81649	6.986638	0.4490211	53.65401	51.47044	52.43671	50.55518	51.88486	6.965652	6.619261	7.317926	6.654303	7.365554	0.4331174	0.4439003	0.485239	0.4152761	0.4596208
2103	52.05708	7.33319	0.4712571	52.05708	7.33319	0.4712571	52.47211	52.05986	52.22253	50.97477	52.55614	7.139567	7.277472	7.283902	7.558267	7.406741	0.4504925	0.4758914	0.481912	0.4646994	0.4832902
