# Supplementary material for: Glycine soja, PI424025, is a valuable genetic resource to improve soybean seed-protein content and composition
Source: PLoS One. 2024 Nov 12;19(11):e0310544. doi: 10.1371/journal.pone.0310544 (PMC11556748; doi:10.1371/journal.pone.0310544)
Supplement: S4 Data — (CSV) [file pone.0310544.s004.csv]

(1) GlymaID from Gmax version 2.0. Only primary predicted proteins were included in analyses. For more information on Gmax2.0 cDNAs see http://phytozome.jgi.doe.gov/pz/portal.html#!info?alias=Org_Gmax.
(2) Top Uniref100 BLASTP Hit. Match determined via BLASTP of Gmax2.0 primary proteins against Uniref100 (version 03/27/2014). E-value for the top high scoring pair(HSP) is indicated. Top Uniref100 percent coverage determined by dividing the length of the top HSP by the length of the hit sequence.
(3) Top Descriptive Uniref100 BLASTP Hit. The BLAST report generated above (2) was parsed to eliminate uninformative hits. Hits including the words uncharacterized, putative, related, predicted, orf, expressed or containing Arabidopsis or Rice gene identifiers (AtXgXXXXX, OsXXgXXXXX) were ignored. E-value for the top high scoring pair(HSP) is indicated. Top Uniref100 percent coverage determined b…
(4) Top Arabidopsis (TAIR10) BLASTP Hit (4). Match determined via BLASTP of Gmax2.0 primary proteins against Arabidopsis thaliana proteins (TAIR10). For additional details see www.arabidopsis.org. E-value for the top high scoring pair(HSP) is indicated. Percent coverage determined by dividing the length of the top HSP by the length of the hit sequence.
(5) Gene Ontology Biological Process IDs. GO Biological Process IDs were assigned to each Gmax2.0 ID using the GO terms associated with the Top TAIR10 BLASTP Hit (4). The annotation information was obtained from TAIR v 10 (03/27/14). Descriptions for the GO terms are also provided.
(6) Gene Ontology Molecular Function IDs. GO Molecular Function IDs were assigned to each Gmax2.0 ID using the GO terms associated with the Top TAIR10 BLASTP Hit (4). The annotation information was obtained from TAIR v. 10 (03/27/14). Descriptions for the GO terms are also provided.
(7) Gene Ontology Cellular Component IDs. GO Cellular Component IDs were assigned to each Gmax2.0 ID using the GO terms associated with the Top TAIR10 BLASTP Hit (4). The annotation information was obtained from TAIR v 10 (03/27/14). Descriptions for the GO terms are also provided.
(8) PFAM IDs and descriptions were assigned by Phytozome. For more information see http://phytozome.jgi.doe.gov/pz/portal.html#!info?alias=Org_Gmax.
(9) PANTHER IDs and descriptions were assigned by Phytozome. For more information see http://phytozome.jgi.doe.gov/pz/portal.html#!info?alias=Org_Gmax.
(10) KOG IDs and descriptions were assigned by Phytozome. For more information see http://phytozome.jgi.doe.gov/pz/portal.html#!info?alias=Org_Gmax.
Gmax 2.0 Primary Protein ID (1)	Protein Length (AA)	Top Uniref100 BLASTP Hit (2)	E-value (E<10-6)	% Coverage	Top Descriptive Uniref100 BLASTP Hit (3)	E-value (E<10-6)	% Coverage	Top Arabidopsis (TAIR10) BLASTP Hit (4)	E-value (E<10-6)	Coverage	Gene Ontology Biological Process IDs (5)	Gene Ontology Biological Process Descriptions	Gene Ontology Molecular Function IDs (6)	Gene Ontology Molecular Function Descriptions	Gene Ontology Cellular Component IDs (7)	Gene Ontology Cellular Component Descriptions	PFAM IDs (8)	PFAM_Descriptions	Panther IDs (9)	Panther_Descriptions	KOG IDs (10)	KOG_Desctiptions
Glyma.15G051200	192	UniRef100_I1MDU6 Uncharacterized protein n=2 Tax=Glycine max RepID=I1MDU6_SOYBN	1.00E-139	100	UniRef100_R4NEQ6 NAC transcription factor 020 n=1 Tax=Jatropha curcas RepID=R4NEQ6_JATCU	1.00E-92	97.91	AT5G64530.1|Symbols:ANAC104, XND1|xylem NAC domain 1|chr5:25795360-25796699 FORWARD LENGTH=187	4.00E-82	98.4	GO:0006355 GO:0007275 GO:0010089 GO:0043067 GO:0048367	multicellular organismal development; regulation of programmed cell death; regulation of transcription, DNA-dependent; shoot system development; xylem development	GO:0003677 GO:0003700	DNA binding; sequence-specific DNA binding transcription factor activity	GO:0005634	nucleus	PF02365	No apical meristem (NAM) protein	NA	NA	NA	NA
Glyma.15G051300	485	UniRef100_I1MDU8 Uncharacterized protein n=1 Tax=Glycine max RepID=I1MDU8_SOYBN	0	100	UniRef100_G7ILA4 Cytokinin-O-glucosyltransferase n=1 Tax=Medicago truncatula RepID=G7ILA4_MEDTR	0	99.79	AT1G22360.1|Symbols:AtUGT85A2, UGT85A2|UDP-glucosyl transferase 85A2|chr1:7895068-7897527 REVERSE LENGTH=481	0	97.92	GO:0008152	metabolic process	GO:0008194 GO:0015020 GO:0016757 GO:0016758	UDP-glycosyltransferase activity; glucuronosyltransferase activity; transferase activity, transferring glycosyl groups; transferase activity, transferring hexosyl groups	GO:0005634	nucleus	PF00201	UDP-glucoronosyl and UDP-glucosyl transferase	PTHR11926	GLUCOSYL/GLUCURONOSYL TRANSFERASES	KOG1192	UDP-glucuronosyl_and_UDP-glucosyl_transferase
Glyma.15G051400	480	UniRef100_I1MDU9 Uncharacterized protein n=1 Tax=Glycine max RepID=I1MDU9_SOYBN	0	100	UniRef100_D2D582 GT2 n=1 Tax=Medicago truncatula RepID=D2D582_MEDTR	0	97.45	AT2G22590.1|Symbols:|UDP-Glycosyltransferase superfamily protein|chr2:9593012-9594424 FORWARD LENGTH=470	2.00E-138	97.23	GO:0008152	metabolic process	GO:0016757 GO:0016758	transferase activity, transferring glycosyl groups; transferase activity, transferring hexosyl groups	GO:0005575	cellular component	PF00201	UDP-glucoronosyl and UDP-glucosyl transferase	PTHR11926	GLUCOSYL/GLUCURONOSYL TRANSFERASES	KOG1192	UDP-glucuronosyl_and_UDP-glucosyl_transferase
Glyma.15G051500	777	UniRef100_I1MDV0 Uncharacterized protein n=1 Tax=Glycine max RepID=I1MDV0_SOYBN	0	100	UniRef100_G7ILA8 Beta-xylosidase/alpha-L-arabinofuranosidase n=1 Tax=Medicago truncatula RepID=G7ILA8_MEDTR	0	100.13	AT5G64570.1|Symbols:XYL4, ATBXL4|beta-D-xylosidase 4|chr5:25810227-25813309 REVERSE LENGTH=784	0	97.45	GO:0005975 GO:0045493	carbohydrate metabolic process; xylan catabolic process	GO:0004553 GO:0009044	hydrolase activity, hydrolyzing O-glycosyl compounds; xylan 1,4-beta-xylosidase activity	GO:0005576 GO:0005618 GO:0048046	apoplast; cell wall; extracellular region	PF00933 PF01915	Glycosyl hydrolase family 3 N terminal domain; Glycosyl hydrolase family 3 C-terminal domain	NA	NA	NA	NA
Glyma.15G051600	617	UniRef100_I1MDV1 Uncharacterized protein n=1 Tax=Glycine max RepID=I1MDV1_SOYBN	0	100	UniRef100_E2IXG1 LCR-like protein n=1 Tax=Medicago truncatula RepID=E2IXG1_MEDTR	0	99.52	AT4G33430.1|Symbols:BAK1, RKS10, SERK3, ELG, ATSERK3, ATBAK1|BRI1-associated receptor kinase|chr4:16086654-16090288 REVERSE LENGTH=615	0	100.16	GO:0002229 GO:0002679 GO:0006612 GO:0008219 GO:0009742 GO:0009863 GO:0010200 GO:0010363 GO:0016049 GO:0016310 GO:0030968 GO:0042742 GO:0043069 GO:0050832	brassinosteroid mediated signaling pathway; cell death; cell growth; defense response to bacterium; defense response to fungus; defense response to oomycetes; endoplasmic reticulum unfolded protein response; negative regulation of programmed cell death; phosphorylation; protein targeting to membrane; regulation of plant-type hypersensitive response; respiratory burst involved in defense response;…	GO:0004672 GO:0004674 GO:0005515 GO:0016301 GO:0033612 GO:0046982	kinase activity; protein binding; protein heterodimerization activity; protein kinase activity; protein serine/threonine kinase activity; receptor serine/threonine kinase binding	GO:0005768 GO:0005886 GO:0043234	endosome; plasma membrane; protein complex	PF00069 PF08263 PF00560	Protein kinase domain; Leucine rich repeat N-terminal domain; Leucine Rich Repeat	PTHR24420	LEUCINE-RICH REPEAT RECEPTOR-LIKE PROTEIN KINASE	KOG1187	Serine/threonine_protein_kinase
Glyma.15G051700	348	UniRef100_I1MDV2 Uncharacterized protein n=1 Tax=Glycine max RepID=I1MDV2_SOYBN	0	100	UniRef100_G7INS2 RNA export n=1 Tax=Medicago truncatula RepID=G7INS2_MEDTR	0	98.86	AT1G80670.1|Symbols:|Transducin/WD40 repeat-like superfamily protein|chr1:30320809-30323543 REVERSE LENGTH=349	0	97.99	NA	NA	GO:0000166 GO:0005515	nucleotide binding; protein binding	GO:0005635 GO:0005737 GO:0005829 GO:0080008	CUL4-RING ubiquitin ligase complex; cytoplasm; cytosol; nuclear envelope	PF00400	WD domain, G-beta repeat	PTHR10971	MRNA EXPORT FACTOR AND BUB3	KOG0647	mRNA_export_protein_(contains_WD40_repeats)
Glyma.15G051800	290	UniRef100_I1MDV3 Uncharacterized protein n=1 Tax=Glycine max RepID=I1MDV3_SOYBN	0	85.12	UniRef100_G7INS4 LL-diaminopimelate aminotransferase n=1 Tax=Medicago truncatula RepID=G7INS4_MEDTR	3.00E-149	64.77	AT2G13810.1|Symbols:ALD1|AGD2-like defense response protein 1|chr2:5768489-5772138 FORWARD LENGTH=456	2.00E-109	62.5	GO:0009058 GO:0009089 GO:0009693 GO:0009862 GO:0010150 GO:0042742	biosynthetic process; defense response to bacterium; ethylene biosynthetic process; leaf senescence; lysine biosynthetic process via diaminopimelate; systemic acquired resistance, salicylic acid mediated signaling pathway	GO:0003824 GO:0008483 GO:0010285 GO:0016740 GO:0030170	L,L-diaminopimelate aminotransferase activity; catalytic activity; pyridoxal phosphate binding; transaminase activity; transferase activity	GO:0009507	chloroplast	PF00155	Aminotransferase class I and II	PTHR11751	SUBGROUP I AMINOTRANSFERASE RELATED	KOG0257	Kynurenine_aminotransferase,_glutamine_transaminase_K
Glyma.15G051900	172	UniRef100_K7M9P9 Uncharacterized protein n=1 Tax=Glycine max RepID=K7M9P9_SOYBN	1.00E-120	100	NA	NA	NA	AT2G28660.1|Symbols:|Chloroplast-targeted copper chaperone protein|chr2:12295419-12296944 FORWARD LENGTH=265	1.00E-25	24.15	GO:0006612 GO:0006825 GO:0009963 GO:0010363 GO:0030001	copper ion transport; metal ion transport; positive regulation of flavonoid biosynthetic process; protein targeting to membrane; regulation of plant-type hypersensitive response	GO:0005507 GO:0046872	copper ion binding; metal ion binding	GO:0005634	nucleus	PF00403	Heavy-metal-associated domain	PTHR22814	COPPER TRANSPORT PROTEIN ATOX1-RELATED	KOG1603	Copper_chaperone
Glyma.15G052000	643	UniRef100_I1MDV4 Uncharacterized protein n=1 Tax=Glycine max RepID=I1MDV4_SOYBN	0	96.81	UniRef100_P53392 High affinity sulfate transporter 2 n=1 Tax=Stylosanthes hamata RepID=SUT2_STYHA	0	95.92	AT1G22150.1|Symbols:SULTR1;3|sulfate transporter 1;3|chr1:7818361-7821344 FORWARD LENGTH=656	0	97.1	GO:0006810 GO:0008272 GO:0055085	sulfate transport; transmembrane transport; transport	GO:0005215 GO:0008271 GO:0015116	secondary active sulfate transmembrane transporter activity; sulfate transmembrane transporter activity; transporter activity	GO:0016020 GO:0016021	integral to membrane; membrane	PF01740 PF00916	STAS domain; Sulfate transporter family	PTHR11814	SULFATE TRANSPORTER	KOG0236	Sulfate/bicarbonate/oxalate_exchanger_SAT-1_and_related_transporters_(SLC26_family)
Glyma.15G052100	53	NA	NA	NA	NA	NA	NA	NA	NA	NA	NA	NA	NA	NA	NA	NA	NA	NA	NA	NA	NA	NA
Glyma.15G052200	178	UniRef100_I1MDV5 Uncharacterized protein n=1 Tax=Glycine max RepID=I1MDV5_SOYBN	8.00E-116	100	UniRef100_G7KE52 Non-specific lipid-transfer protein n=1 Tax=Medicago truncatula RepID=G7KE52_MEDTR	6.00E-55	88.95	AT5G64080.1|Symbols:|Bifunctional inhibitor/lipid-transfer protein/seed storage 2S albumin superfamily protein|chr5:25645475-25646638 REVERSE LENGTH=182	8.00E-47	95.05	GO:0006869	lipid transport	GO:0008289	lipid binding	GO:0005886 GO:0031225 GO:0046658	anchored to membrane; anchored to plasma membrane; plasma membrane	PF00234	Protease inhibitor/seed storage/LTP family	NA	NA	NA	NA
Glyma.15G052300	779	UniRef100_I1MDV6 Uncharacterized protein n=1 Tax=Glycine max RepID=I1MDV6_SOYBN	0	100.52	UniRef100_G7INT7 Protein phosphatase n=1 Tax=Medicago truncatula RepID=G7INT7_MEDTR	0	39.86	AT4G33500.1|Symbols:|Protein phosphatase 2C family protein|chr4:16112835-16116243 REVERSE LENGTH=724	8.00E-88	46.96	GO:0000023 GO:0009637 GO:0010155 GO:0019252 GO:0043085 GO:0046777	maltose metabolic process; positive regulation of catalytic activity; protein autophosphorylation; regulation of proton transport; response to blue light; starch biosynthetic process	GO:0003824 GO:0004722	catalytic activity; protein serine/threonine phosphatase activity	GO:0009507	chloroplast	PF07228	Stage II sporulation protein E (SpoIIE)	PTHR12320	PROTEIN PHOSPHATASE 2C	KOG1379	Serine/threonine_protein_phosphatase
Glyma.15G052400	261	UniRef100_K7M9Q3 Uncharacterized protein n=1 Tax=Glycine max RepID=K7M9Q3_SOYBN	0	100	UniRef100_Q9XQB6 Chlorophyll a/b-binding protein CP24 n=1 Tax=Vigna radiata var. radiata RepID=Q9XQB6_VIGRR	2.00E-175	100.78	AT1G15820.1|Symbols:LHCB6, CP24|light harvesting complex photosystem II subunit 6|chr1:5446685-5447676 REVERSE LENGTH=258	1.00E-149	100.78	GO:0006816 GO:0007030 GO:0009651 GO:0009765 GO:0010196 GO:0015979 GO:0019344 GO:0019684 GO:0035304	Golgi organization; calcium ion transport; cysteine biosynthetic process; nonphotochemical quenching; photosynthesis; photosynthesis, light harvesting; photosynthesis, light reaction; regulation of protein dephosphorylation; response to salt stress	GO:0016168	chlorophyll binding	GO:0009507 GO:0009534 GO:0009535 GO:0009579 GO:0009783 GO:0009941 GO:0010287 GO:0016020	chloroplast; chloroplast envelope; chloroplast thylakoid; chloroplast thylakoid membrane; membrane; photosystem II antenna complex; plastoglobule; thylakoid	PF00504	Chlorophyll A-B binding protein	PTHR21649	CHLOROPHYLL A/B BINDING PROTEIN	NA	NA
Glyma.15G052500	224	UniRef100_I1MDV8 Uncharacterized protein n=1 Tax=Glycine max RepID=I1MDV8_SOYBN	2.00E-161	100	UniRef100_E6Y9A5 Beta-hydroxyacyl-ACP dehydratase n=1 Tax=Arachis hypogaea RepID=E6Y9A5_ARAHY	1.00E-117	102.78	AT5G10160.1|Symbols:|Thioesterase superfamily protein|chr5:3185819-3187159 FORWARD LENGTH=219	3.00E-107	81.28	GO:0006633 GO:0006744	fatty acid biosynthetic process; ubiquinone biosynthetic process	GO:0016836 GO:0019171	3-hydroxyacyl-[acyl-carrier-protein] dehydratase activity; hydro-lyase activity	GO:0005618 GO:0005737 GO:0009507 GO:0009534 GO:0009941 GO:0016020	cell wall; chloroplast; chloroplast envelope; chloroplast thylakoid; cytoplasm; membrane	PF07977	FabA-like domain	NA	NA	NA	NA
Glyma.15G052600	323	UniRef100_I1MDV9 Uncharacterized protein n=3 Tax=Glycine max RepID=I1MDV9_SOYBN	0	100	UniRef100_P22196 Cationic peroxidase 2 n=1 Tax=Arachis hypogaea RepID=PER2_ARAHY	0	97.58	AT2G41480.1|Symbols:|Peroxidase superfamily protein|chr2:17296986-17298729 REVERSE LENGTH=341	4.00E-143	93.84	GO:0000041 GO:0009664 GO:0009808	lignin metabolic process; plant-type cell wall organization; transition metal ion transport	GO:0004601 GO:0020037	heme binding; peroxidase activity	GO:0005576	extracellular region	PF00141	Peroxidase	NA	NA	NA	NA
Glyma.15G052700	326	UniRef100_UPI0003DEA820 PREDICTED: cationic peroxidase 2 n=1 Tax=Glycine max RepID=UPI0003DEA820	0	76.65	UniRef100_G7INU9 Peroxidase n=1 Tax=Medicago truncatula RepID=G7INU9_MEDTR	0	99.38	AT2G41480.1|Symbols:|Peroxidase superfamily protein|chr2:17296986-17298729 REVERSE LENGTH=341	3.00E-149	92.96	GO:0000041 GO:0009664 GO:0009808	lignin metabolic process; plant-type cell wall organization; transition metal ion transport	GO:0004601 GO:0020037	heme binding; peroxidase activity	GO:0005576	extracellular region	PF00141	Peroxidase	NA	NA	NA	NA
Glyma.15G052800	265	UniRef100_K7M9Q5 Uncharacterized protein n=1 Tax=Glycine max RepID=K7M9Q5_SOYBN	0	100	UniRef100_P22196 Cationic peroxidase 2 n=1 Tax=Arachis hypogaea RepID=PER2_ARAHY	6.00E-67	80	AT5G64120.1|Symbols:|Peroxidase superfamily protein|chr5:25659551-25660946 REVERSE LENGTH=328	6.00E-63	65.85	GO:0002679 GO:0006499 GO:0006612 GO:0009808 GO:0009863 GO:0010167 GO:0010200 GO:0010363 GO:0015706 GO:0043069 GO:0045730 GO:0050832	N-terminal protein myristoylation; defense response to fungus; lignin metabolic process; negative regulation of programmed cell death; nitrate transport; protein targeting to membrane; regulation of plant-type hypersensitive response; respiratory burst; respiratory burst involved in defense response; response to chitin; response to nitrate; salicylic acid mediated signaling pathway	GO:0004601 GO:0020037	heme binding; peroxidase activity	GO:0005576 GO:0005618 GO:0016020 GO:0048046	apoplast; cell wall; extracellular region; membrane	PF00141	Peroxidase	NA	NA	NA	NA
Glyma.15G052900	397	UniRef100_I1MDW1 Uncharacterized protein n=1 Tax=Glycine max RepID=I1MDW1_SOYBN	0	100	UniRef100_G7INV2 Probably inactive leucine-rich repeat receptor-like protein kinase n=1 Tax=Medicago truncatula RepID=G7INV2_MEDTR	0	88.86	AT2G26730.1|Symbols:|Leucine-rich repeat protein kinase family protein|chr2:11388621-11391286 FORWARD LENGTH=658	3.00E-80	49.09	GO:0000272 GO:0005982 GO:0006084 GO:0006468 GO:0007020 GO:0007169 GO:0007389 GO:0008361 GO:0009664 GO:0009832 GO:0009926 GO:0010015 GO:0010075 GO:0016126 GO:0016132 GO:0040007	acetyl-CoA metabolic process; auxin polar transport; brassinosteroid biosynthetic process; growth; microtubule nucleation; pattern specification process; plant-type cell wall biogenesis; plant-type cell wall organization; polysaccharide catabolic process; protein phosphorylation; regulation of cell size; regulation of meristem growth; root morphogenesis; starch metabolic process; sterol biosynthe…	GO:0004672 GO:0004674 GO:0004713 GO:0005524 GO:0016772	ATP binding; protein kinase activity; protein serine/threonine kinase activity; protein tyrosine kinase activity; transferase activity, transferring phosphorus-containing groups	GO:0005886	plasma membrane	PF00069	Protein kinase domain	PTHR24420	LEUCINE-RICH REPEAT RECEPTOR-LIKE PROTEIN KINASE	KOG1187	Serine/threonine_protein_kinase
Glyma.15G053000	589	UniRef100_K7M9Q7 Uncharacterized protein n=2 Tax=Glycine max RepID=K7M9Q7_SOYBN	0	100	UniRef100_A8MQN2 Dentin sialophosphoprotein-like protein n=2 Tax=Arabidopsis thaliana RepID=A8MQN2_ARATH	2.00E-51	92.53	AT5G64170.1|Symbols:|dentin sialophosphoprotein-related|chr5:25672904-25675445 REVERSE LENGTH=566	1.00E-54	100.71	GO:0008150	biological process	GO:0003674	molecular function	GO:0005634	nucleus	NA	NA	NA	NA	NA	NA
Glyma.15G053100	771	UniRef100_K7M9Q9 Uncharacterized protein n=1 Tax=Glycine max RepID=K7M9Q9_SOYBN	0	100	UniRef100_G7INV5 Pumilio domain-containing protein n=1 Tax=Medicago truncatula RepID=G7INV5_MEDTR	5.00E-154	99.67	AT1G78160.1|Symbols:APUM7, PUM7|pumilio 7|chr1:29407900-29410184 FORWARD LENGTH=650	1.00E-148	52	NA	NA	GO:0003723 GO:0003729	RNA binding; mRNA binding	GO:0005737 GO:0009507	chloroplast; cytoplasm	PF00806	Pumilio-family RNA binding repeat	PTHR12537	RNA BINDING PROTEIN PUMILIO-RELATED	KOG2049	Translational_repressor_MPT5/PUF4_and_related_RNA-binding_proteins_(Puf_superfamily)
Glyma.15G053200	86	UniRef100_K7M9R0 Uncharacterized protein n=1 Tax=Glycine max RepID=K7M9R0_SOYBN	7.00E-54	90.43	UniRef100_B6SJG8 Heavy metal-associated domain containing protein n=1 Tax=Zea mays RepID=B6SJG8_MAIZE	7.00E-22	94.44	AT3G56891.1|Symbols:|Heavy metal transport/detoxification superfamily protein|chr3:21064199-21064922 REVERSE LENGTH=166	2.00E-10	33.13	GO:0030001	metal ion transport	GO:0046872	metal ion binding	GO:0005886	plasma membrane	PF00403	Heavy-metal-associated domain	NA	NA	KOG1603	Copper_chaperone
Glyma.15G053300	406	UniRef100_I1MDW4 Uncharacterized protein n=2 Tax=Glycine max RepID=I1MDW4_SOYBN	0	100	UniRef100_G7INV7 CD2 antigen cytoplasmic tail-binding protein n=1 Tax=Medicago truncatula RepID=G7INV7_MEDTR	7.00E-145	111.57	AT5G09390.1|Symbols:|CD2-binding protein-related|chr5:2913591-2915803 FORWARD LENGTH=351	1.00E-102	114.53	GO:0008150	biological process	GO:0003674	molecular function	GO:0005737	cytoplasm	NA	NA	PTHR13138	PROTEIN LIN1	KOG2950	Uncharacterized_protein_involved_in_protein-protein_interaction,_contains_polyproline-binding_GYF_domain
Glyma.15G053400	842	UniRef100_I1MDW6 Potassium transporter n=1 Tax=Glycine max RepID=I1MDW6_SOYBN	0	100	UniRef100_I1MDW6 Potassium transporter n=1 Tax=Glycine max RepID=I1MDW6_SOYBN	0	100	AT5G09400.1|Symbols:KUP7|K+ uptake permease 7|chr5:2916377-2920604 FORWARD LENGTH=858	0	97.09	GO:0006813 GO:0071805	potassium ion transmembrane transport; potassium ion transport	GO:0015079	potassium ion transmembrane transporter activity	GO:0000325 GO:0005773 GO:0005774 GO:0005886 GO:0016020	membrane; plant-type vacuole; plasma membrane; vacuolar membrane; vacuole	PF02705	K+ potassium transporter	NA	NA	NA	NA
Glyma.15G053500	151	UniRef100_K7M9R3 Uncharacterized protein n=2 Tax=Glycine max RepID=K7M9R3_SOYBN	6.00E-105	100	UniRef100_G7L410 Metal-transporting P-type ATPase n=1 Tax=Medicago truncatula RepID=G7L410_MEDTR	4.00E-34	90.24	AT4G33520.1|Symbols:PAA1, HMA6|P-type ATP-ase 1|chr4:16118993-16120542 FORWARD LENGTH=237	5.00E-28	34.18	GO:0006754 GO:0006812 GO:0008152 GO:0009767 GO:0030001 GO:0035434 GO:0046034	ATP biosynthetic process; ATP metabolic process; cation transport; copper ion transmembrane transport; metabolic process; metal ion transport; photosynthetic electron transport chain	GO:0000166 GO:0003824 GO:0005375 GO:0005524 GO:0015662 GO:0043682 GO:0046872	ATP binding; ATPase activity, coupled to transmembrane movement of ions, phosphorylative mechanism; catalytic activity; copper-transporting ATPase activity; copper ion transmembrane transporter activity; metal ion binding; nucleotide binding	GO:0005886 GO:0009507 GO:0009536 GO:0009570 GO:0009941 GO:0016020 GO:0016021	chloroplast; chloroplast envelope; chloroplast stroma; integral to membrane; membrane; plasma membrane; plastid	PF00403	Heavy-metal-associated domain	PTHR24093	FAMILY NOT NAMED	NA	NA
Glyma.15G053600	1089	UniRef100_K7M9R6 Uncharacterized protein n=1 Tax=Glycine max RepID=K7M9R6_SOYBN	0	100	UniRef100_G7INW0 Calmodulin-binding transcription activator n=1 Tax=Medicago truncatula RepID=G7INW0_MEDTR	0	103.42	AT5G64220.2|Symbols:|Calmodulin-binding transcription activator protein with CG-1 and Ankyrin domains|chr5:25686434-25691903 FORWARD LENGTH=1050	0	101.81	GO:0006355 GO:0009409	regulation of transcription, DNA-dependent; response to cold	GO:0003677 GO:0005516	DNA binding; calmodulin binding	GO:0005634	nucleus	PF00612 PF03859 PF00023	IQ calmodulin-binding motif; CG-1 domain; Ankyrin repeat	PTHR23335	CALMODULIN-BINDING TRANSCRIPTION ACTIVATOR (CAMTA)	KOG0520	Uncharacterized_conserved_protein,_contains_IPT/TIG_domain
Glyma.15G053700	279	UniRef100_I1MDW9 Uncharacterized protein n=1 Tax=Glycine max RepID=I1MDW9_SOYBN	0	100	UniRef100_A2Q6E4 Protein phosphatase 2C-like n=2 Tax=Medicago truncatula RepID=A2Q6E4_MEDTR	3.00E-158	98.23	AT1G34750.1|Symbols:|Protein phosphatase 2C family protein|chr1:12736386-12737727 REVERSE LENGTH=282	2.00E-148	98.23	GO:0002237 GO:0009627 GO:0031347	regulation of defense response; response to molecule of bacterial origin; systemic acquired resistance	GO:0003824 GO:0004722	catalytic activity; protein serine/threonine phosphatase activity	GO:0005634 GO:0005886	nucleus; plasma membrane	PF00481	Protein phosphatase 2C	PTHR13832	PROTEIN PHOSPHATASE 2C	KOG0698	Serine/threonine_protein_phosphatase
Glyma.15G053800	599	UniRef100_I1MDX0 Uncharacterized protein n=1 Tax=Glycine max RepID=I1MDX0_SOYBN	0	100	UniRef100_B9GFA0 Chloroplast outer membrane translocon subunit family protein n=1 Tax=Populus trichocarpa RepID=B9GFA0_POPTR	0	98.83	AT5G09420.1|Symbols:ATTOC64-V, MTOM64, TOC64-V, OM64, AtmtOM64|translocon at the outer membrane of chloroplasts 64-V|chr5:2928316-2931750 FORWARD LENGTH=603	0	98.01	GO:0006612 GO:0006626 GO:0006820 GO:0006862 GO:0006888 GO:0006944 GO:0010363 GO:0015696 GO:0015802 GO:0043069 GO:0043090 GO:0043269	ER to Golgi vesicle-mediated transport; amino acid import; ammonium transport; anion transport; basic amino acid transport; cellular membrane fusion; negative regulation of programmed cell death; nucleotide transport; protein targeting to membrane; protein targeting to mitochondrion; regulation of ion transport; regulation of plant-type hypersensitive response	GO:0004040 GO:0016884	amidase activity; carbon-nitrogen ligase activity, with glutamine as amido-N-donor	GO:0005739	mitochondrion	PF01425 PF00515	Amidase; Tetratricopeptide repeat	PTHR11895	AMIDASE	KOG1211	Amidases
Glyma.15G053900	323	UniRef100_UPI000189CFEE PREDICTED: monoacylglycerol lipase ABHD6 n=1 Tax=Glycine max RepID=UPI000189CFEE	0	100	UniRef100_B9GGA9 Hydrolase family protein n=1 Tax=Populus trichocarpa RepID=B9GGA9_POPTR	6.00E-162	99.69	AT5G09430.1|Symbols:|alpha/beta-Hydrolases superfamily protein|chr5:2932162-2933362 FORWARD LENGTH=311	4.00E-161	96.46	NA	NA	GO:0016787	hydrolase activity	GO:0005737	cytoplasm	PF00561	alpha/beta hydrolase fold	PTHR10992	ALPHA/BETA HYDROLASE FOLD-CONTAINING PROTEIN	KOG1454	Predicted_hydrolase/acyltransferase_(alpha/beta_hydrolase_superfamily)
Glyma.15G054000	440	UniRef100_K7M9R8 Uncharacterized protein n=2 Tax=Glycine max RepID=K7M9R8_SOYBN	0	100	UniRef100_G7IPJ2 Metacaspase-1 n=1 Tax=Medicago truncatula RepID=G7IPJ2_MEDTR	4.00E-140	87.26	AT1G02170.1|Symbols:LOL3, ATMCPB1, MCP1B, ATMC1, MC1|metacaspase 1|chr1:411883-413426 FORWARD LENGTH=367	7.00E-73	99.18	GO:0006508 GO:0006612 GO:0006944 GO:0009697 GO:0009863 GO:0010363 GO:0030968 GO:0031348 GO:0043068 GO:0043069 GO:0045087	cellular membrane fusion; endoplasmic reticulum unfolded protein response; innate immune response; negative regulation of defense response; negative regulation of programmed cell death; positive regulation of programmed cell death; protein targeting to membrane; proteolysis; regulation of plant-type hypersensitive response; salicylic acid biosynthetic process; salicylic acid mediated signaling pa…	GO:0004197 GO:0005515	cysteine-type endopeptidase activity; protein binding	NA	NA	PF00656	Caspase domain	NA	NA	KOG1546	Metacaspase_involved_in_regulation_of_apoptosis
Glyma.15G054100	397	UniRef100_K7M9S1 Uncharacterized protein n=2 Tax=Glycine max RepID=K7M9S1_SOYBN	0	100	UniRef100_G7IPJ2 Metacaspase-1 n=1 Tax=Medicago truncatula RepID=G7IPJ2_MEDTR	8.00E-143	89.9	AT1G02170.1|Symbols:LOL3, ATMCPB1, MCP1B, ATMC1, MC1|metacaspase 1|chr1:411883-413426 FORWARD LENGTH=367	5.00E-76	99.18	GO:0006508 GO:0006612 GO:0006944 GO:0009697 GO:0009863 GO:0010363 GO:0030968 GO:0031348 GO:0043068 GO:0043069 GO:0045087	cellular membrane fusion; endoplasmic reticulum unfolded protein response; innate immune response; negative regulation of defense response; negative regulation of programmed cell death; positive regulation of programmed cell death; protein targeting to membrane; proteolysis; regulation of plant-type hypersensitive response; salicylic acid biosynthetic process; salicylic acid mediated signaling pa…	GO:0004197 GO:0005515	cysteine-type endopeptidase activity; protein binding	NA	NA	PF00656	Caspase domain	NA	NA	KOG1546	Metacaspase_involved_in_regulation_of_apoptosis
Glyma.15G054200	444	UniRef100_I1MDX4 Uncharacterized protein n=1 Tax=Glycine max RepID=I1MDX4_SOYBN	0	100	UniRef100_G7IPJ6 Methyl binding domain protein n=1 Tax=Medicago truncatula RepID=G7IPJ6_MEDTR	8.00E-158	54.29	AT1G22310.1|Symbols:MBD8, ATMBD8|methyl-CPG-binding domain 8|chr1:7881714-7883418 REVERSE LENGTH=425	2.00E-33	33.65	GO:0008150	biological process	GO:0003677 GO:0008327	DNA binding; methyl-CpG binding	GO:0005634	nucleus	NA	NA	NA	NA	NA	NA
Glyma.15G054300	484	UniRef100_I1MDX5 Uncharacterized protein n=1 Tax=Glycine max RepID=I1MDX5_SOYBN	0	100	UniRef100_G7IVJ7 Cytokinin-O-glucosyltransferase n=1 Tax=Medicago truncatula RepID=G7IVJ7_MEDTR	0	98.55	AT1G22340.1|Symbols:AtUGT85A7, UGT85A7|UDP-glucosyl transferase 85A7|chr1:7890464-7892090 REVERSE LENGTH=487	0	97.74	GO:0008152	metabolic process	GO:0008194 GO:0015020 GO:0016757 GO:0016758	UDP-glycosyltransferase activity; glucuronosyltransferase activity; transferase activity, transferring glycosyl groups; transferase activity, transferring hexosyl groups	GO:0005634	nucleus	PF00201	UDP-glucoronosyl and UDP-glucosyl transferase	PTHR11926	GLUCOSYL/GLUCURONOSYL TRANSFERASES	KOG1192	UDP-glucuronosyl_and_UDP-glucosyl_transferase
Glyma.15G054400	276	UniRef100_I1MDX5 Uncharacterized protein n=1 Tax=Glycine max RepID=I1MDX5_SOYBN	0	57.14	UniRef100_G7KM79 Cytokinin-O-glucosyltransferase n=1 Tax=Medicago truncatula RepID=G7KM79_MEDTR	4.00E-150	57.5	AT1G22340.1|Symbols:AtUGT85A7, UGT85A7|UDP-glucosyl transferase 85A7|chr1:7890464-7892090 REVERSE LENGTH=487	1.00E-109	56.47	GO:0008152	metabolic process	GO:0008194 GO:0015020 GO:0016757 GO:0016758	UDP-glycosyltransferase activity; glucuronosyltransferase activity; transferase activity, transferring glycosyl groups; transferase activity, transferring hexosyl groups	GO:0005634	nucleus	PF00201	UDP-glucoronosyl and UDP-glucosyl transferase	PTHR11926	GLUCOSYL/GLUCURONOSYL TRANSFERASES	NA	NA
Glyma.15G054500	483	UniRef100_I1MDX6 Uncharacterized protein n=1 Tax=Glycine max RepID=I1MDX6_SOYBN	0	100	UniRef100_G7KM84 Cytokinin-O-glucosyltransferase n=1 Tax=Medicago truncatula RepID=G7KM84_MEDTR	0	97.94	AT1G22360.1|Symbols:AtUGT85A2, UGT85A2|UDP-glucosyl transferase 85A2|chr1:7895068-7897527 REVERSE LENGTH=481	0	99.38	GO:0008152	metabolic process	GO:0008194 GO:0015020 GO:0016757 GO:0016758	UDP-glycosyltransferase activity; glucuronosyltransferase activity; transferase activity, transferring glycosyl groups; transferase activity, transferring hexosyl groups	GO:0005634	nucleus	PF00201	UDP-glucoronosyl and UDP-glucosyl transferase	PTHR11926	GLUCOSYL/GLUCURONOSYL TRANSFERASES	KOG1192	UDP-glucuronosyl_and_UDP-glucosyl_transferase
Glyma.15G054600	298	UniRef100_I1MDX7 Uncharacterized protein n=1 Tax=Glycine max RepID=I1MDX7_SOYBN	0	100	UniRef100_T2DNP4 Phi-1-like phosphate-induced protein n=1 Tax=Phaseolus vulgaris RepID=T2DNP4_PHAVU	1.00E-147	90.73	AT5G64260.1|Symbols:EXL2|EXORDIUM like 2|chr5:25703980-25704897 FORWARD LENGTH=305	8.00E-137	88.52	GO:0008150 GO:0046685	biological process; response to arsenic-containing substance	GO:0003674	molecular function	GO:0005618 GO:0005794 GO:0005829 GO:0009505 GO:0009506 GO:0009507	Golgi apparatus; cell wall; chloroplast; cytosol; plant-type cell wall; plasmodesma	PF04674	Phosphate-induced protein 1 conserved region	NA	NA	NA	NA
Glyma.15G054700	496	UniRef100_UPI000189D95F PREDICTED: phospho-2-dehydro-3-deoxyheptonate aldolase 2, chloroplastic n=1 Tax=Glycine max RepID=UPI000189D95F	0	100	UniRef100_G7IPJ9 Phospho-2-dehydro-3-deoxyheptonate aldolase n=1 Tax=Medicago truncatula RepID=G7IPJ9_MEDTR	0	96.08	AT4G33510.1|Symbols:DHS2|3-deoxy-d-arabino-heptulosonate 7-phosphate synthase|chr4:16116496-16118549 FORWARD LENGTH=507	0	93.69	GO:0009073 GO:0009423	aromatic amino acid family biosynthetic process; chorismate biosynthetic process	GO:0003849 GO:0005515	3-deoxy-7-phosphoheptulonate synthase activity; protein binding	GO:0009507 GO:0009534	chloroplast; chloroplast thylakoid	PF01474	Class-II DAHP synthetase family	PTHR21337	PHOSPHO-2-DEHYDRO-3-DEOXYHEPTONATE ALDOLASE 1, 2	NA	NA
Glyma.15G054800	198	UniRef100_C6TN06 Uncharacterized protein n=1 Tax=Glycine max RepID=C6TN06_SOYBN	2.00E-144	100	UniRef100_G7JCS4 Polyadenylate-binding protein n=1 Tax=Medicago truncatula RepID=G7JCS4_MEDTR	1.00E-113	98.99	AT5G65260.1|Symbols:|RNA-binding (RRM/RBD/RNP motifs) family protein|chr5:26080501-26082984 REVERSE LENGTH=220	1.00E-100	82.27	GO:0008150	biological process	GO:0000166 GO:0003676 GO:0003723	RNA binding; nucleic acid binding; nucleotide binding	GO:0005634	nucleus	PF00076	RNA recognition motif. (a.k.a. RRM, RBD, or RNP domain)	PTHR23365	POLY-A BINDING PROTEIN 2	KOG4209	Splicing_factor_RNPS1,_SR_protein_superfamily
Glyma.15G054900	386	UniRef100_I1MDX9 Uncharacterized protein n=1 Tax=Glycine max RepID=I1MDX9_SOYBN	0	100	UniRef100_G7IPK4 tRNA (Cytosine-5-)-methyltransferase n=1 Tax=Medicago truncatula RepID=G7IPK4_MEDTR	0	98.41	AT5G25480.1|Symbols:DNMT2, AtDNMT2|DNA methyltransferase-2|chr5:8870069-8872199 REVERSE LENGTH=383	1.00E-177	96.87	GO:0006306	DNA methylation	GO:0003677	DNA binding	GO:0005634	nucleus	PF00145	C-5 cytosine-specific DNA methylase	PTHR10629	CYTOSINE-SPECIFIC METHYLTRANSFERASE	KOG0919	C-5_cytosine-specific_DNA_methylase
Glyma.15G055000	654	UniRef100_K7M9S9 Uncharacterized protein n=2 Tax=Glycine max RepID=K7M9S9_SOYBN	0	100	UniRef100_F4IFF3 Minichromosome maintenance 9 n=1 Tax=Arabidopsis thaliana RepID=F4IFF3_ARATH	0	96.59	AT2G14050.1|Symbols:MCM9|minichromosome maintenance 9|chr2:5909240-5913817 FORWARD LENGTH=646	0	96.59	GO:0006260 GO:0006270	DNA replication; DNA replication initiation	GO:0000166 GO:0003677 GO:0005524 GO:0008094 GO:0017111	ATP binding; DNA-dependent ATPase activity; DNA binding; nucleoside-triphosphatase activity; nucleotide binding	GO:0005634	nucleus	PF00493	MCM2/3/5 family	PTHR11630	DNA REPLICATION LICENSING FACTOR	KOG0477	DNA_replication_licensing_factor,_MCM2_component
Glyma.15G055100	171	UniRef100_UPI0001817FAF PREDICTED: probable calcium-binding protein CML20 n=1 Tax=Glycine max RepID=UPI0001817FAF	6.00E-120	100	UniRef100_G7KY76 Caltractin n=1 Tax=Medicago truncatula RepID=G7KY76_MEDTR	2.00E-99	98.83	AT3G50360.1|Symbols:ATCEN2, CEN1, CEN2|centrin2|chr3:18674421-18675502 FORWARD LENGTH=169	1.00E-86	99.41	GO:0008150 GO:0030048 GO:0051645 GO:0051646 GO:0060151	Golgi localization; actin filament-based movement; biological process; mitochondrion localization; peroxisome localization	GO:0005509 GO:0005515	calcium ion binding; protein binding	GO:0005886	plasma membrane	PF00036	EF hand	PTHR10891	EF-HAND CALCIUM-BINDING DOMAIN CONTAINING PROTEIN	KOG0028	Ca2+-binding_protein_(centrin/caltractin),_EF-Hand_superfamily_protein
Glyma.15G055200	390	UniRef100_I1MDY3 Uncharacterized protein n=1 Tax=Glycine max RepID=I1MDY3_SOYBN	0	100	UniRef100_A9XI08 Class S F-box protein n=2 Tax=Nicotiana alata RepID=A9XI08_NICAL	1.00E-31	85.79	AT3G10430.1|Symbols:|F-box and associated interaction domains-containing protein|chr3:3242750-3243862 REVERSE LENGTH=370	7.00E-19	65.41	GO:0008150	biological process	GO:0003674	molecular function	GO:0005575	cellular component	PF08268 PF00646	F-box associated domain; F-box domain	NA	NA	NA	NA
Glyma.15G055300	69	UniRef100_K7M9T0 Uncharacterized protein n=1 Tax=Glycine max RepID=K7M9T0_SOYBN	2.00E-39	100	UniRef100_G7KCV9 LAS1-like protein n=1 Tax=Medicago truncatula RepID=G7KCV9_MEDTR	3.00E-11	10.78	NA	NA	NA	NA	NA	NA	NA	NA	NA	NA	NA	NA	NA	NA	NA
Glyma.15G055400	104	UniRef100_K7M9T1 Uncharacterized protein n=2 Tax=Glycine max RepID=K7M9T1_SOYBN	6.00E-71	100	UniRef100_F4K158 RPM1-interacting protein 4 (RIN4) family protein n=1 Tax=Arabidopsis thaliana RepID=F4K158_ARATH	2.00E-22	104.04	AT5G19473.1|Symbols:|RPM1-interacting protein 4 (RIN4) family protein|chr5:6569268-6570680 FORWARD LENGTH=99	2.00E-25	104.04	GO:0008150	biological process	GO:0003674	molecular function	GO:0005634	nucleus	PF05627	Cleavage site for pathogenic type III effector avirulence factor Avr	NA	NA	NA	NA
Glyma.15G055500	525	UniRef100_I1MDY5 Uncharacterized protein n=1 Tax=Glycine max RepID=I1MDY5_SOYBN	0	100	UniRef100_G7K315 Dihydropyrimidinase n=1 Tax=Medicago truncatula RepID=G7K315_MEDTR	0	95.02	AT5G12200.1|Symbols:PYD2|pyrimidine 2|chr5:3941700-3944727 REVERSE LENGTH=531	0	96.05	GO:0006208 GO:0006212 GO:0006635 GO:0016558 GO:0043562	cellular response to nitrogen levels; fatty acid beta-oxidation; protein import into peroxisome matrix; pyrimidine nucleobase catabolic process; uracil catabolic process	GO:0004157 GO:0016787 GO:0016810 GO:0016812	dihydropyrimidinase activity; hydrolase activity; hydrolase activity, acting on carbon-nitrogen (but not peptide) bonds; hydrolase activity, acting on carbon-nitrogen (but not peptide) bonds, in cyclic amides	GO:0005783 GO:0005794 GO:0012505	Golgi apparatus; endomembrane system; endoplasmic reticulum	PF01979	Amidohydrolase family	PTHR11647	AMINOHYDROLASE	KOG2584	Dihydroorotase_and_related_enzymes
Glyma.15G055600	563	UniRef100_I1MDY6 Uncharacterized protein n=1 Tax=Glycine max RepID=I1MDY6_SOYBN	0	100	UniRef100_G7IPL2 2-oxoglutarate/malate translocator n=1 Tax=Medicago truncatula RepID=G7IPL2_MEDTR	0	97	AT5G64290.1|Symbols:DCT, DIT2.1|dicarboxylate transport 2.1|chr5:25714495-25716642 REVERSE LENGTH=563	0	99.82	GO:0009624 GO:0015729 GO:0015743 GO:0015813 GO:0019676 GO:0071423	L-glutamate transport; ammonia assimilation cycle; malate transmembrane transport; malate transport; oxaloacetate transport; response to nematode	GO:0005313 GO:0015131 GO:0015140 GO:0015367	L-glutamate transmembrane transporter activity; malate transmembrane transporter activity; oxaloacetate transmembrane transporter activity; oxoglutarate:malate antiporter activity	GO:0009507 GO:0009534 GO:0009536 GO:0009941 GO:0016020	chloroplast; chloroplast envelope; chloroplast thylakoid; membrane; plastid	PF00939	Sodium:sulfate symporter transmembrane region	PTHR10283	SOLUTE CARRIER FAMILY 13 MEMBER	NA	NA
Glyma.15G055700	545	UniRef100_I1MDY7 Uncharacterized protein n=1 Tax=Glycine max RepID=I1MDY7_SOYBN	0	100	UniRef100_G7IPL5 Riboflavin biosynthesis protein n=1 Tax=Medicago truncatula RepID=G7IPL5_MEDTR	0	97.41	AT5G64300.1|Symbols:ATGCH, GCH, ATRIBA1, RFD1|GTP cyclohydrolase II|chr5:25718459-25720790 FORWARD LENGTH=543	0	91.71	GO:0009231 GO:0048767	riboflavin biosynthetic process; root hair elongation	GO:0003935 GO:0008686	3,4-dihydroxy-2-butanone-4-phosphate synthase activity; GTP cyclohydrolase II activity	GO:0009507 GO:0009570 GO:0016020	chloroplast; chloroplast stroma; membrane	PF00926 PF00925	3,4-dihydroxy-2-butanone 4-phosphate synthase; GTP cyclohydrolase II	PTHR21327	GTP CYCLOHYDROLASE II-RELATED	KOG1284	Bifunctional_GTP_cyclohydrolase_II/3,4-dihydroxy-2butanone-4-phosphate_synthase
Glyma.15G055800	122	UniRef100_K7M9T2 Uncharacterized protein n=1 Tax=Glycine max RepID=K7M9T2_SOYBN	8.00E-68	100	NA	NA	NA	NA	NA	NA	NA	NA	NA	NA	NA	NA	NA	NA	NA	NA	NA	NA
Glyma.15G055900	122	UniRef100_K7M9T3 Uncharacterized protein n=2 Tax=Glycine max RepID=K7M9T3_SOYBN	5.00E-64	64.36	NA	NA	NA	AT5G64310.1|Symbols:AGP1, ATAGP1|arabinogalactan protein 1|chr5:25722018-25722413 FORWARD LENGTH=131	9.00E-07	80.92	GO:0010200	response to chitin	NA	NA	GO:0005886 GO:0031225	anchored to membrane; plasma membrane	NA	NA	NA	NA	NA	NA
Glyma.15G056000	386	UniRef100_I1MDY9 Uncharacterized protein n=1 Tax=Glycine max RepID=I1MDY9_SOYBN	0	100	UniRef100_G7IPM0 RING-H2 zinc finger protein-like protein n=1 Tax=Medicago truncatula RepID=G7IPM0_MEDTR	8.00E-109	98.97	AT1G72220.1|Symbols:|RING/U-box superfamily protein|chr1:27184388-27185629 REVERSE LENGTH=413	1.00E-46	46.25	GO:0010413 GO:0045492	glucuronoxylan metabolic process; xylan biosynthetic process	GO:0008270	zinc ion binding	GO:0005634	nucleus	PF00097	Zinc finger, C3HC4 type (RING finger)	PTHR22765	RING FINGER AND PROTEASE ASSOCIATED DOMAIN-CONTAINING	KOG1493	Anaphase-promoting_complex_(APC),_subunit_11
Glyma.15G056100	590	UniRef100_K7M9T4 Uncharacterized protein n=1 Tax=Glycine max RepID=K7M9T4_SOYBN	0	100	UniRef100_B9IHV1 Dyskerin family protein n=1 Tax=Populus trichocarpa RepID=B9IHV1_POPTR	0	82.6	AT3G57150.1|Symbols:NAP57, AtNAP57, CBF5, AtCBF5|homologue of NAP57|chr3:21154255-21155952 REVERSE LENGTH=565	0	82.65	GO:0001510 GO:0001522 GO:0006164 GO:0006396 GO:0009451	RNA methylation; RNA modification; RNA processing; pseudouridine synthesis; purine nucleotide biosynthetic process	GO:0003723 GO:0009982	RNA binding; pseudouridine synthase activity	GO:0005634 GO:0005730 GO:0005829 GO:0009506	cytosol; nucleolus; nucleus; plasmodesma	PF01509 PF08068 PF01472	TruB family pseudouridylate synthase (N terminal domain); DKCLD (NUC011) domain; PUA domain	PTHR23127	CENTROMERE/MICROTUBULE BINDING PROTEIN CBF5	KOG2529	Pseudouridine_synthase
Glyma.15G056200	281	UniRef100_I1MDZ1 Uncharacterized protein n=1 Tax=Glycine max RepID=I1MDZ1_SOYBN	0	100	UniRef100_G7IPM1 Ubiquinol-cytochrome c reductase complex chaperone CBP3-like protein n=1 Tax=Medicago truncatula RepID=G7IPM1_MEDTR	1.00E-151	101.08	AT5G51220.1|Symbols:|ubiquinol-cytochrome C chaperone family protein|chr5:20821405-20823125 REVERSE LENGTH=281	2.00E-133	96.8	GO:0008150	biological process	GO:0003674	molecular function	GO:0005739 GO:0009507	chloroplast; mitochondrion	PF03981	Ubiquinol-cytochrome C chaperone	PTHR12184	BASIC FGF-REPRESSED ZIC BINDING PROTEIN HOMOLOG (ZIC3-BINDING PROTEIN)	KOG2873	Ubiquinol_cytochrome_c_reductase_assembly_protein_CBP3
Glyma.15G056300	400	UniRef100_I1MDZ2 Uncharacterized protein n=1 Tax=Glycine max RepID=I1MDZ2_SOYBN	0	100	UniRef100_Q7XV52 OSJNBa0086B14.3 protein n=2 Tax=Oryza sativa RepID=Q7XV52_ORYSJ	2.00E-136	82.33	AT5G09450.1|Symbols:|Tetratricopeptide repeat (TPR)-like superfamily protein|chr5:2941864-2943324 FORWARD LENGTH=409	2.00E-171	96.82	GO:0008150	biological process	GO:0003674	molecular function	GO:0005739	mitochondrion	PF01535	PPR repeat	PTHR24015	FAMILY NOT NAMED	NA	NA
Glyma.15G056400	152	UniRef100_K7M9T5 Uncharacterized protein (Fragment) n=1 Tax=Glycine max RepID=K7M9T5_SOYBN	7.00E-99	38.62	UniRef100_G7IPM2 Pyruvate decarboxylase isozyme n=1 Tax=Medicago truncatula RepID=G7IPM2_MEDTR	4.00E-65	23.67	AT5G54960.1|Symbols:PDC2|pyruvate decarboxylase-2|chr5:22310858-22312681 REVERSE LENGTH=607	3.00E-61	23.89	GO:0001666 GO:0006094 GO:0007010 GO:0010498	cytoskeleton organization; gluconeogenesis; proteasomal protein catabolic process; response to hypoxia	GO:0000287 GO:0003824 GO:0004737 GO:0016831 GO:0030976	carboxy-lyase activity; catalytic activity; magnesium ion binding; pyruvate decarboxylase activity; thiamine pyrophosphate binding	GO:0005829	cytosol	PF00205	Thiamine pyrophosphate enzyme, central domain	PTHR18968	THIAMINE PYROPHOSPHATE ENZYMES	NA	NA
