# Supplementary material for: Glycine soja, PI424025, is a valuable genetic resource to improve soybean seed-protein content and composition
Source: PLoS One. 2024 Nov 12;19(11):e0310544. doi: 10.1371/journal.pone.0310544 (PMC11556748; doi:10.1371/journal.pone.0310544)
Supplement: S5 Data — (CSV) [file pone.0310544.s005.csv]

Descriptions of columns. Numbers indicated in column headers.
(1) Locus ID from Gmax_508_Wm82.a4.v1. Only primary predicted proteins were included in analyses. For more information on gene annotated in this assembly see http://www.phytozome.net/soybean.php.
(2) Top Uniref100 Viridaeplantae BLASTP Hit. Match determined via BLASTP (BLAST version 2.10.0) of Gmax_508_Wm82.a4.v1 primary proteins against sequences with the Viridaeplantae (green plants) within Uniref100 (version 02/1/2020). E-value for the top high scoring pair(HSP) is indicated (cutoff of 1E-6). Percent coverage determined by dividing the length of the top HSP by the length of predicted s…
(3) Top Most Descriptive Uniref100 Viridaeplantae BLASTP Hit. The BLAST report generated above (2) was parsed to eliminate uninformative hits. Hits including the words uncharacterized, putative, related, predicted, orf, expressed or containing Arabidopsis or Rice gene identifiers (AtXgXXXXX, OsXXgXXXXX) were ignored. E-value for the top high scoring pair(HSP) is indicated. Percent coverage determ…
(4) Top Arabidopsis (TAIR10) BLASTP Hit (4). Match determined via BLASTP (BLAST version 2.10.0) of Gmax_508_Wm82.a4.v1 primary proteins against Arabidopsis thaliana proteins in TAIR10 (TAIR10_pep_20110103_representative_gene_model_updated). An E-value cutoff of 1E-10 was used. For additional details see www.arabidopsis.org. E-value for the top high scoring pair(HSP) is indicated. Percent coverage…
(5) Gene Ontology Biological Process IDs. GO Biological Process IDs were assigned to each Gmax_508_Wm82.a4.v1 ID using the GO terms associated with the Top TAIR10 BLASTP Hit (4). The annotation information was obtained from TAIR10 (03/01/20). Descriptions for the GO terms are also provided.
(6) Gene Ontology Molecular Function IDs. GO Molecular Function IDs were assigned to each Gmax_508_Wm82.a4.v1 ID using the GO terms associated with the Top TAIR10 BLASTP Hit (4). The annotation information was obtained from TAIR10 (03/01/20). Descriptions for the GO terms are also provided.
(7)Gene Ontology Cellular Component IDs. GO Cellular Component IDs were assigned to each Gmax_508_Wm82.a4.v1 ID using the GO terms associated with the Top TAIR10 BLASTP Hit (4). The annotation information was obtained from TAIR10 (03/01/20). Descriptions for the GO terms are also provided.
(8) PFAM IDs and descriptions were assigned by Phytozome. For more information see http://www.phytozome.net/soybean.php.
(9) Alternative TAIR10 IDs were determined by querying the TAIR10 gene association file (01012020) by the Arabidopsis gene ID (AtXGXXXXX).
Gmax_508_Wm82.a4.v1 Locus (1)	Length of Primary Predicted Protein (AA)	Top Uniref100 Viridaeplantae Hit (2)	Best HSP Evalue (E<10-6)	Best HSP Percent Coverage	Top Most Descriptive Uniref100 Viridaeplantae Hit (3)	Best HSP Evalue (E<10-6)	Best HSP Percent Coverage	Top Arabidopsis (TAIR10) BLASTP Hit (4)	Best HSP Evalue (E<10-10)	Best HSP Percent Coverage	GO Biological Process IDs (5)	GO Biological Process Descriptions	GO Molecular Function IDs (6)	GO Molecular Function Descriptions	GO Cellular Component IDs (7)	GO Cellular Component Descriptions	PFAM IDs (8)	PFAM Names	Alternative TAIR10 IDs (9)
Glyma.15g194800	133	UniRef100_A0A445GVP8 Glutaredoxin-C1 n=2 Tax=Soja TaxID=1462606 RepID=A0A445GVP8_GLYSO	6.00E-91	99.25	UniRef100_A0A445GVP8 Glutaredoxin-C1 n=2 Tax=Soja TaxID=1462606 RepID=A0A445GVP8_GLYSO	6.00E-91	99.25	AT3G21460.1 | Symbols: | Glutaredoxin family protein | chr3:7557567-7557875 REVERSE LENGTH=102	2.00E-29	76.69	GO:0000122 GO:0045454	negative regulation of transcription by RNA polymerase II; cell redox homeostasis;	GO:0005515 GO:0009055 GO:0015035 GO:0046872 GO:0051537	protein binding; electron transfer activity; protein disulfide oxidoreductase activity; metal ion binding; 2 iron, 2 sulfur cluster binding;	GO:0005634 GO:0005737	nucleus; cytoplasm	PF00462	Glutaredoxin;	AT3G21460|ROXY3
Glyma.15g194900	466	UniRef100_A0A0B2SBL9 Endoplasmic oxidoreductin-2 n=2 Tax=Soja TaxID=1462606 RepID=A0A0B2SBL9_GLYSO	0	99.79	UniRef100_A0A0B2SBL9 Endoplasmic oxidoreductin-2 n=2 Tax=Soja TaxID=1462606 RepID=A0A0B2SBL9_GLYSO	0	99.79	AT2G38960.3 | Symbols: ERO2 | endoplasmic reticulum oxidoreductins 2 | chr2:16265455-16268150 FORWARD LENGTH=479	0	89.91	GO:0034975 GO:0055114	protein folding in endoplasmic reticulum; oxidation-reduction process;	GO:0003756 GO:0015035 GO:0016671	protein disulfide isomerase activity; protein disulfide oxidoreductase activity; oxidoreductase activity, acting on a sulfur group of donors, disulfide as acceptor;	GO:0005634 GO:0005783 GO:0005789	nucleus; endoplasmic reticulum; endoplasmic reticulum membrane	PF04137	ERO1;	AT2G38960|AERO2|ERO2|endoplasmic reticulum oxidoreductins 2|T7F6.13|T7F6_13
Glyma.15g195000	348	UniRef100_I1MHU7 WD_REPEATS_REGION domain-containing protein n=1 Tax=Glycine max TaxID=3847 RepID=I1MHU7_SOYBN	0	99.71	UniRef100_I1MHU7 WD_REPEATS_REGION domain-containing protein n=1 Tax=Glycine max TaxID=3847 RepID=I1MHU7_SOYBN	0	99.71	AT1G65030.1 | Symbols: | Transducin/WD40 repeat-like superfamily protein | chr1:24156798-24158511 FORWARD LENGTH=345	4.00E-147	94.54	NA	NA	GO:0005515	protein binding;	GO:0005634 GO:0005730 GO:0080008	nucleus; nucleolus; Cul4-RING E3 ubiquitin ligase complex	PF00400	WD40;	AT1G65030
Glyma.15g195100	242	UniRef100_A0A0B2RUU3 Uncharacterized protein n=2 Tax=Soja TaxID=1462606 RepID=A0A0B2RUU3_GLYSO	2.00E-177	99.59	UniRef100_UPI000F7C5B5B uncharacterized protein LOC113852729 isoform X1 n=1 Tax=Abrus precatorius TaxID=3816 RepID=UPI000F7C5B5B	1.00E-144	99.59	AT3G07640.1 | Symbols: | unknown protein; Has 27 Blast hits to 27 proteins in 10 species: Archae - 0; Bacteria - 0; Metazoa - 0; Fungi - 0; Plants - 27; Viruses - 0; Other Eukaryotes - 0 (source: NCBI BLink). | chr3:2438171-2439661 FORWARD LENGTH=241	3.00E-69	99.59	GO:0008150	biological process;	GO:0003674	molecular function;	GO:0005634	nucleus	NA	NA	AT3G07640|MLP3.9
Glyma.15g195400	94	UniRef100_K7MCI5 Uncharacterized protein n=1 Tax=Glycine max TaxID=3847 RepID=K7MCI5_SOYBN	4.00E-61	98.94	NA	NA	NA	NA	NA	NA	NA	NA	NA	NA	NA	NA	NA	NA	NA
Glyma.15g195500	134	UniRef100_A0A0B2RM10 60S ribosomal protein L32-1 n=2 Tax=Soja TaxID=1462606 RepID=A0A0B2RM10_GLYSO	1.00E-92	99.25	UniRef100_A0A0B2RM10 60S ribosomal protein L32-1 n=2 Tax=Soja TaxID=1462606 RepID=A0A0B2RM10_GLYSO	1.00E-92	99.25	AT4G18100.1 | Symbols: | Ribosomal protein L32e | chr4:10035715-10036475 REVERSE LENGTH=133	5.00E-85	99.25	GO:0006412	translation;	NA	NA	GO:0005730 GO:0005737 GO:0005829 GO:0022625 GO:0022626	nucleolus; cytoplasm; cytosol; cytosolic large ribosomal subunit; cytosolic ribosome	PF01655	Ribosomal_L32e;	AT4G18100|F15J5.70|F15J5_70
Glyma.15g195600	161	UniRef100_A0A0B2RUU9 Membrane protein PM19L n=2 Tax=Soja TaxID=1462606 RepID=A0A0B2RUU9_GLYSO	1.00E-111	99.38	UniRef100_A0A0B2RUU9 Membrane protein PM19L n=2 Tax=Soja TaxID=1462606 RepID=A0A0B2RUU9_GLYSO	1.00E-111	99.38	AT5G46530.1 | Symbols: | AWPM-19-like family protein | chr5:18875576-18876779 FORWARD LENGTH=157	2.00E-83	95.65	GO:0008150	biological process;	GO:0003674	molecular function;	GO:0009507	chloroplast	PF05512	AWPM-19;	AT5G46530|K11I1.12|K11I1_12
Glyma.15g195700	316	UniRef100_C6T7E0 Uncharacterized protein n=1 Tax=Glycine max TaxID=3847 RepID=C6T7E0_SOYBN	0	99.68	UniRef100_A0A1S3U673 uncharacterized protein LOC106762231 n=1 Tax=Vigna radiata var. radiata TaxID=3916 RepID=A0A1S3U673_VIGRR	7.00E-123	99.68	AT1G29530.1 | Symbols: | unknown protein; BEST Arabidopsis thaliana protein match is: unknown protein (TAIR:AT2G34310.3); Has 84 Blast hits to 78 proteins in 24 species: Archae - 2; Bacteria - 4; Metazoa - 9; Fungi - 8; Plants - 55; Viruses - 0; Other Eukaryotes - 6 (source: NCBI BLink). | chr1:10325553-10326651 REVERSE LENGTH=236	9.00E-12	16.46	GO:0008150	biological process;	GO:0003674	molecular function;	GO:0005634	nucleus	NA	NA	AT1G29530|F15D2.11|F15D2_11
Glyma.15g195800	735	UniRef100_I1MHV4 Uncharacterized protein n=1 Tax=Glycine max TaxID=3847 RepID=I1MHV4_SOYBN	0	99.86	UniRef100_A0A0B2RTK3 Pentatricopeptide repeat-containing protein n=1 Tax=Glycine soja TaxID=3848 RepID=A0A0B2RTK3_GLYSO	0	99.86	AT1G11290.1 | Symbols: CRR22 | Pentatricopeptide repeat (PPR) superfamily protein | chr1:3791454-3793883 REVERSE LENGTH=809	5.00E-131	95.1	GO:0006397 GO:0009451 GO:0016556	mRNA processing; RNA modification; mRNA modification;	GO:0004519 GO:0008270	endonuclease activity; zinc ion binding;	GO:0009507 GO:0043231	chloroplast; intracellular membrane-bounded organelle	PF13041 PF01535	PPR_2; PPR;	AT1G11290|CRR22|CHLORORESPIRATORY REDUCTION22|T28P6.20|T28P6_20
Glyma.15g196000	68	UniRef100_A0A0R0GBY6 Uncharacterized protein n=2 Tax=Soja TaxID=1462606 RepID=A0A0R0GBY6_SOYBN	7.00E-40	98.53	UniRef100_A0A151RGQ4 RNase H domain-containing protein (Fragment) n=1 Tax=Cajanus cajan TaxID=3821 RepID=A0A151RGQ4_CAJCA	4.00E-11	97.06	NA	NA	NA	NA	NA	NA	NA	NA	NA	NA	NA	NA
Glyma.15g196100	402	UniRef100_I1MHV7 Uncharacterized protein n=1 Tax=Glycine max TaxID=3847 RepID=I1MHV7_SOYBN	0	99.75	UniRef100_A0A445GVT9 Polygalacturonase n=2 Tax=Glycine soja TaxID=3848 RepID=A0A445GVT9_GLYSO	0	97.76	AT2G43880.1 | Symbols: | Pectin lyase-like superfamily protein | chr2:18173034-18174482 FORWARD LENGTH=394	8.00E-161	90.8	GO:0005975 GO:0071555	carbohydrate metabolic process; cell wall organization;	GO:0004650 GO:0016829	polygalacturonase activity; lyase activity;	GO:0005576	extracellular region	PF12708	Pectate_lyase_3;	AT2G43880|F6E13.1
Glyma.15g196200	67	UniRef100_A0A0R0G3F2 Uncharacterized protein n=2 Tax=Soja TaxID=1462606 RepID=A0A0R0G3F2_SOYBN	5.00E-41	98.51	UniRef100_A0A445GVT9 Polygalacturonase n=2 Tax=Glycine soja TaxID=3848 RepID=A0A445GVT9_GLYSO	2.00E-32	97.01	AT2G43890.1 | Symbols: | Pectin lyase-like superfamily protein | chr2:18176924-18178390 FORWARD LENGTH=392	3.00E-22	97.01	GO:0005975 GO:0071555	carbohydrate metabolic process; cell wall organization;	GO:0004650 GO:0016829	polygalacturonase activity; lyase activity;	GO:0005576	extracellular region	PF00295	Glyco_hydro_28;	AT2G43890|F6E13.2
Glyma.15g196300	415	UniRef100_A0A0B2S7N3 Agamous-like MADS-box protein AGL82 n=1 Tax=Glycine soja TaxID=3848 RepID=A0A0B2S7N3_GLYSO	0	99.76	UniRef100_A0A0B2S7N3 Agamous-like MADS-box protein AGL82 n=1 Tax=Glycine soja TaxID=3848 RepID=A0A0B2S7N3_GLYSO	0	99.76	AT5G55690.1 | Symbols: | MADS-box transcription factor family protein | chr5:22548790-22549623 REVERSE LENGTH=277	1.00E-15	36.14	GO:0006355 GO:0007275 GO:0045944 GO:0048481	regulation of transcription, DNA-templated; multicellular organism development; positive regulation of transcription by RNA polymerase II; plant ovule development;	GO:0000976 GO:0000977 GO:0000981 GO:0000987 GO:0003700 GO:0008134 GO:0043565 GO:0044212 GO:0046983	transcription regulatory region sequence-specific DNA binding; RNA polymerase II regulatory region sequence-specific DNA binding; DNA-binding transcription factor activity, RNA polymerase II-specific; cis-regulatory region sequence-specific DNA binding; DNA-binding transcription factor activity; transcription factor binding; sequence-specific DNA binding; transcription regulatory region DNA bindi…	GO:0005634	nucleus	PF00319	SRF-TF;	AT5G55690|AGL47|agamous-like 47|MDF20.13|MDF20_13
Glyma.15g196400	472	UniRef100_K7MCJ2 FCP1 homology domain-containing protein n=2 Tax=Glycine max TaxID=3847 RepID=K7MCJ2_SOYBN	0	99.79	UniRef100_K7MCJ2 FCP1 homology domain-containing protein n=2 Tax=Glycine max TaxID=3847 RepID=K7MCJ2_SOYBN	0	99.79	AT5G46410.2 | Symbols: SSP4 | SCP1-like small phosphatase 4 | chr5:18826007-18828156 FORWARD LENGTH=456	2.00E-131	99.79	GO:0006470	protein dephosphorylation;	GO:0008420 GO:0016791	RNA polymerase II CTD heptapeptide repeat phosphatase activity; phosphatase activity;	GO:0005634	nucleus	PF03031	NIF;	AT5G46410|SSP4|SCP1-like small phosphatase 4|MPL12.21|MPL12_21
Glyma.15g196500	1099	UniRef100_A0A0R0GET9 Uncharacterized protein n=1 Tax=Glycine max TaxID=3847 RepID=A0A0R0GET9_SOYBN	0	99.91	UniRef100_U5HSD8 Phytochrome n=1 Tax=Glycine max TaxID=3847 RepID=U5HSD8_SOYBN	0	99.91	AT4G18130.1 | Symbols: PHYE | phytochrome E | chr4:10042312-10045948 REVERSE LENGTH=1112	0	97.18	GO:0006355 GO:0009584 GO:0009585 GO:0017006 GO:0018298	regulation of transcription, DNA-templated; detection of visible light; red, far-red light phototransduction; protein-tetrapyrrole linkage; protein-chromophore linkage;	GO:0000155 GO:0004673 GO:0005515 GO:0009881 GO:0042803	phosphorelay sensor kinase activity; protein histidine kinase activity; protein binding; photoreceptor activity; protein homodimerization activity;	GO:0005634 GO:0005886	nucleus; plasma membrane	PF00512 PF02518 PF01590 PF08446 PF00989 PF00360	HisKA; HATPase_c; GAF; PAS_2; PAS; PHY;	AT4G18130|PHYE|phytochrome E|F15J5.100|F15J5_100|PHYTOCHROME E
Glyma.15g196800	870	UniRef100_A0A0B2RZ29 Protein MEI2-like 2 n=2 Tax=Soja TaxID=1462606 RepID=A0A0B2RZ29_GLYSO	0	99.08	UniRef100_A0A0B2RZ29 Protein MEI2-like 2 n=2 Tax=Soja TaxID=1462606 RepID=A0A0B2RZ29_GLYSO	0	99.08	AT1G29400.1 | Symbols: AML5, ML5 | MEI2-like protein 5 | chr1:10290393-10293696 REVERSE LENGTH=800	0	90.8	GO:0045836 GO:0045927 GO:0051321	positive regulation of meiotic nuclear division; positive regulation of growth; meiotic cell cycle;	GO:0003723 GO:0003729	RNA binding; mRNA binding;	GO:0005634 GO:0016607	nucleus; nuclear speck	PF00076 PF04059	RRM_1; RRM_2;	AT1G29400|AML5|ML5|MEI2-like protein 5|F15D2.30|F15D2_30
Glyma.15g196900	325	UniRef100_K7MCJ5 X8 domain-containing protein n=1 Tax=Glycine max TaxID=3847 RepID=K7MCJ5_SOYBN	0	99.69	UniRef100_K7MCJ5 X8 domain-containing protein n=1 Tax=Glycine max TaxID=3847 RepID=K7MCJ5_SOYBN	0	99.69	AT1G29380.1 | Symbols: | Carbohydrate-binding X8 domain superfamily protein | chr1:10284209-10285671 FORWARD LENGTH=315	5.00E-36	57.54	GO:0008150	biological process;	GO:0003674	molecular function;	GO:0005886	plasma membrane	PF07983	X8;	AT1G29380|F15D2.1|F15D2_1
Glyma.15g197000	508	UniRef100_K7MCJ7 Uncharacterized protein n=1 Tax=Glycine max TaxID=3847 RepID=K7MCJ7_SOYBN	0	99.8	UniRef100_A0A4D6NK17 Structure-specific endonuclease subunit SLX1 n=2 Tax=Vigna unguiculata TaxID=3917 RepID=A0A4D6NK17_VIGUN	0	99.8	AT1G19290.1 | Symbols: | Pentatricopeptide repeat (PPR) superfamily protein | chr1:6666249-6668963 FORWARD LENGTH=904	0	99.21	NA	NA	NA	NA	GO:0005739	mitochondrion	PF13041	PPR_2;	AT1G19290
Glyma.15g197100	471	UniRef100_A0A445GVZ4 Auxilin-related protein 2 isoform B n=1 Tax=Glycine soja TaxID=3848 RepID=A0A445GVZ4_GLYSO	0	99.79	UniRef100_A0A445IYS3 Auxilin-like protein 1 isoform B n=2 Tax=Soja TaxID=1462606 RepID=A0A445IYS3_GLYSO	0	99.79	AT1G30280.1 | Symbols: | Chaperone DnaJ-domain superfamily protein | chr1:10662851-10664570 REVERSE LENGTH=455	5.00E-77	99.15	GO:0006898 GO:0072318 GO:0072583	receptor-mediated endocytosis; clathrin coat disassembly; clathrin-dependent endocytosis;	GO:0030276	clathrin binding;	GO:0005634 GO:0005737 GO:0031982 GO:0043231	nucleus; cytoplasm; vesicle; intracellular membrane-bounded organelle	NA	NA	AT1G30280|AUXILIN-LIKE7|AUXILIN-LIKE7|F12P21.7|F12P21_7
Glyma.15g197200	303	UniRef100_I1MHW6 Uncharacterized protein n=2 Tax=Soja TaxID=1462606 RepID=I1MHW6_SOYBN	0	99.67	UniRef100_A0A0B2PEF4 Transcription termination factor MTEF1, chloroplastic n=2 Tax=Soja TaxID=1462606 RepID=A0A0B2PEF4_GLYSO	0	99.01	AT2G34620.1 | Symbols: | Mitochondrial transcription termination factor family protein | chr2:14577196-14578203 FORWARD LENGTH=303	2.00E-122	97.36	GO:0006355 GO:0009658 GO:0032502 GO:0071472	regulation of transcription, DNA-templated; chloroplast organization; developmental process; cellular response to salt stress;	GO:0003690	double-stranded DNA binding;	GO:0009507 GO:0042646	chloroplast; plastid nucleoid	PF02536	mTERF;	AT2G34620|mTERF10|T31E10.4|T31E10_4
Glyma.15g197300	274	UniRef100_A0A0R0G3C2 Uncharacterized protein n=1 Tax=Glycine max TaxID=3847 RepID=A0A0R0G3C2_SOYBN	0	99.64	UniRef100_UPI0003DE7E8A CBL-interacting serine/threonine-protein kinase 23 isoform X1 n=1 Tax=Glycine max TaxID=3847 RepID=UPI0003DE7E8A	2.00E-155	82.12	AT1G30270.1 | Symbols: CIPK23, SnRK3.23, ATCIPK23, LKS1 | CBL-interacting protein kinase 23 | chr1:10655270-10658524 FORWARD LENGTH=482	5.00E-119	78.83	GO:0006468 GO:0007584 GO:0009414 GO:0010118 GO:0035556 GO:0071805	protein phosphorylation; response to nutrient; response to water deprivation; stomatal movement; intracellular signal transduction; potassium ion transmembrane transport;	GO:0004674 GO:0005267 GO:0005515 GO:0005524	protein serine/threonine kinase activity; potassium channel activity; protein binding; ATP binding;	GO:0005634 GO:0005737 GO:0005829 GO:0005886 GO:0009507 GO:0009536	nucleus; cytoplasm; cytosol; plasma membrane; chloroplast; plastid	PF03822	NAF;	AT1G30270|CIPK23|SnRK3.23|ATCIPK23|LKS1|PKS17|CBL-interacting protein kinase 23|SNF1-RELATED PROTEIN KINASE 3.23|LOW-K+-SENSITIVE 1|SOS2-like protein kinase 17|F12P21.6|F12P21_6
Glyma.15g197500	105	UniRef100_A0A0R0G3J3 Uncharacterized protein n=3 Tax=Soja TaxID=1462606 RepID=A0A0R0G3J3_SOYBN	1.00E-67	99.05	NA	NA	NA	NA	NA	NA	NA	NA	NA	NA	NA	NA	NA	NA	NA
Glyma.15g197800	539	UniRef100_I1MHW9 Uncharacterized protein n=2 Tax=Soja TaxID=1462606 RepID=I1MHW9_SOYBN	0	99.81	UniRef100_A0A445GVR7 Heparanase-like protein 3 n=1 Tax=Glycine soja TaxID=3848 RepID=A0A445GVR7_GLYSO	0	99.63	AT5G34940.2 | Symbols: AtGUS3, GUS3 | glucuronidase 3 | chr5:13235912-13238718 REVERSE LENGTH=536	0	98.52	NA	NA	GO:0004566	beta-glucuronidase activity;	GO:0005576 GO:0005765 GO:0009505	extracellular region; lysosomal membrane; plant-type cell wall	PF03662	Glyco_hydro_79n;	AT5G34940
Glyma.15g198100	295	UniRef100_A0A0B2QP49 Protein OS-9 n=3 Tax=Soja TaxID=1462606 RepID=A0A0B2QP49_GLYSO	0	99.66	UniRef100_A0A0B2QP49 Protein OS-9 n=3 Tax=Soja TaxID=1462606 RepID=A0A0B2QP49_GLYSO	0	99.66	AT5G35080.1 | Symbols: | INVOLVED IN: biological_process unknown; LOCATED IN: endomembrane system; EXPRESSED IN: 22 plant structures; EXPRESSED DURING: 13 growth stages; CONTAINS InterPro DOMAIN/s: Mannose-6-phosphate receptor, binding (InterPro:IPR009011), Glucosidase II beta subunit-like (InterPro:IPR012913); Has 30201 Blast hits to 17322 proteins in 780 species: Archae - 12; Bacteria - 1396; M…	4.00E-116	87.8	GO:0009651 GO:0030433 GO:0030970 GO:0036503	response to salt stress; ubiquitin-dependent ERAD pathway; retrograde protein transport, ER to cytosol; ERAD pathway;	GO:0005515 GO:0030246	protein binding; carbohydrate binding;	GO:0005783 GO:0005788 GO:0009536	endoplasmic reticulum; endoplasmic reticulum lumen; plastid	PF07915	PRKCSH;	AT5G35080|OS9|AtOS9|OS9|F7N22.4|F7N22_4
Glyma.15g198300	556	UniRef100_I1MHX4 Uncharacterized protein n=1 Tax=Glycine max TaxID=3847 RepID=I1MHX4_SOYBN	0	99.82	UniRef100_A0A445GVQ3 NEDD8 ultimate buster 1 n=1 Tax=Glycine soja TaxID=3848 RepID=A0A445GVQ3_GLYSO	0	99.82	AT2G12550.1 | Symbols: | ubiquitin-associated (UBA)/TS-N domain-containing protein | chr2:5114881-5118486 FORWARD LENGTH=562	0	98.38	GO:2000058	regulation of ubiquitin-dependent protein catabolic process;	NA	NA	GO:0005634	nucleus	PF00627	UBA;	AT2G12550|NUB1|homolog of human NUB1|T27D6.12|T27D6_12
Glyma.15g198500	285	UniRef100_I1MHX5 Uncharacterized protein n=1 Tax=Glycine max TaxID=3847 RepID=I1MHX5_SOYBN	0	99.65	UniRef100_UPI000F7CC593 uncharacterized protein LOC113853165 n=1 Tax=Abrus precatorius TaxID=3816 RepID=UPI000F7CC593	2.00E-146	99.65	AT2G12462.1 | Symbols: | BEST Arabidopsis thaliana protein match is: Sterile alpha motif (SAM) domain-containing protein (TAIR:AT1G15760.1); Has 35333 Blast hits to 34131 proteins in 2444 species: Archae - 798; Bacteria - 22429; Metazoa - 974; Fungi - 991; Plants - 531; Viruses - 0; Other Eukaryotes - 9610 (source: NCBI BLink). | chr2:5050583-5051585 REVERSE LENGTH=249	1.00E-35	99.65	GO:0008150	biological process;	GO:0003674	molecular function;	GO:0005575	cellular component	NA	NA	AT2G12462
Glyma.15g198600	571	UniRef100_I1MHX6 Nodulin-like domain-containing protein n=1 Tax=Glycine max TaxID=3847 RepID=I1MHX6_SOYBN	0	99.82	UniRef100_I1MHX6 Nodulin-like domain-containing protein n=1 Tax=Glycine max TaxID=3847 RepID=I1MHX6_SOYBN	0	99.82	AT1G80530.1 | Symbols: | Major facilitator superfamily protein | chr1:30278224-30280247 REVERSE LENGTH=561	0	99.47	GO:0080167	response to karrikin;	GO:0003674	molecular function;	GO:0005634 GO:0016021	nucleus; integral component of membrane	PF06813	Nodulin-like;	AT1G80530|T21F11.14|T21F11_14
Glyma.15g198900	191	UniRef100_I1MHX7 Uncharacterized protein n=2 Tax=Soja TaxID=1462606 RepID=I1MHX7_SOYBN	5.00E-128	99.48	UniRef100_UPI000F7C87B9 uncharacterized protein LOC113852803 n=1 Tax=Abrus precatorius TaxID=3816 RepID=UPI000F7C87B9	7.00E-79	99.48	AT5G11090.1 | Symbols: | serine-rich protein-related | chr5:3524796-3525449 FORWARD LENGTH=217	5.00E-44	96.34	GO:0008150	biological process;	GO:0003674	molecular function;	GO:0005634	nucleus	NA	NA	AT5G11090|T5K6.80|T5K6_80
Glyma.15g199300	125	UniRef100_A0A0R0G9Z6 Uncharacterized protein n=1 Tax=Glycine max TaxID=3847 RepID=A0A0R0G9Z6_SOYBN	4.00E-83	99.2	UniRef100_UPI0010395A7E uncharacterized protein LOC114421752 isoform X2 n=1 Tax=Glycine soja TaxID=3848 RepID=UPI0010395A7E	1.00E-08	28	NA	NA	NA	NA	NA	NA	NA	NA	NA	NA	NA	NA
Glyma.15g199500	225	UniRef100_I1MHX8 Uncharacterized protein n=2 Tax=Soja TaxID=1462606 RepID=I1MHX8_SOYBN	1.00E-162	99.56	UniRef100_UPI00098DC9B9 uncharacterized protein LOC109805900 n=1 Tax=Cajanus cajan TaxID=3821 RepID=UPI00098DC9B9	9.00E-132	99.56	AT4G39630.1 | Symbols: | unknown protein; Has 30201 Blast hits to 17322 proteins in 780 species: Archae - 12; Bacteria - 1396; Metazoa - 17338; Fungi - 3422; Plants - 5037; Viruses - 0; Other Eukaryotes - 2996 (source: NCBI BLink). | chr4:18397749-18399263 REVERSE LENGTH=233	9.00E-60	97.78	GO:0008150	biological process;	GO:0003674	molecular function;	GO:0005634	nucleus	NA	NA	AT4G39630|f23k16.7
Glyma.15g199600	333	UniRef100_A0A0R0G477 Uncharacterized protein n=1 Tax=Glycine max TaxID=3847 RepID=A0A0R0G477_SOYBN	0	99.7	UniRef100_A0A0B2R9C6 Repetitive proline-rich cell wall protein 2 n=1 Tax=Glycine soja TaxID=3848 RepID=A0A0B2R9C6_GLYSO	2.00E-178	98.8	AT3G22142.1 | Symbols: | Bifunctional inhibitor/lipid-transfer protein/seed storage 2S albumin superfamily protein | chr3:7803604-7808046 REVERSE LENGTH=1480	3.00E-24	81.08	NA	NA	NA	NA	GO:0005575	cellular component	NA	NA	AT3G22142
Glyma.15g199700	179	UniRef100_I1MHY1 Uncharacterized protein n=2 Tax=Soja TaxID=1462606 RepID=I1MHY1_SOYBN	9.00E-98	99.44	UniRef100_UPI000F7C34FD repetitive proline-rich cell wall protein 2-like isoform X1 n=1 Tax=Abrus precatorius TaxID=3816 RepID=UPI000F7C34FD	2.00E-66	99.44	AT3G22142.1 | Symbols: | Bifunctional inhibitor/lipid-transfer protein/seed storage 2S albumin superfamily protein | chr3:7803604-7808046 REVERSE LENGTH=1480	9.00E-34	83.8	NA	NA	NA	NA	GO:0005575	cellular component	PF02095	Extensin_1;	AT3G22142
Glyma.15g199800	540	UniRef100_A0A445GVT3 Uncharacterized protein n=3 Tax=Soja TaxID=1462606 RepID=A0A445GVT3_GLYSO	0	99.81	UniRef100_A0A0B2SVY2 Transmembrane protein n=1 Tax=Glycine soja TaxID=3848 RepID=A0A0B2SVY2_GLYSO	0	99.81	AT2G12400.1 | Symbols: | unknown protein; FUNCTIONS IN: molecular_function unknown; INVOLVED IN: biological_process unknown; LOCATED IN: endomembrane system; EXPRESSED IN: 25 plant structures; EXPRESSED DURING: 13 growth stages; BEST Arabidopsis thaliana protein match is: unknown protein (TAIR:AT2G25270.1); Has 177 Blast hits to 172 proteins in 23 species: Archae - 0; Bacteria - 2; Metazoa - 3; F…	0	99.26	GO:0008150	biological process;	GO:0003674	molecular function;	GO:0005576 GO:0005886 GO:0009506 GO:0016020 GO:0016021	extracellular region; plasma membrane; plasmodesma; membrane; integral component of membrane	NA	NA	AT2G12400|F24C20.8|F24C20_8
Glyma.15g200100	240	UniRef100_A0A0B2SVU2 Uncharacterized protein n=2 Tax=Soja TaxID=1462606 RepID=A0A0B2SVU2_GLYSO	4.00E-178	99.58	UniRef100_A0A1S3U458 uncharacterized protein LOC106761728 n=1 Tax=Vigna radiata var. radiata TaxID=3916 RepID=A0A1S3U458_VIGRR	5.00E-158	99.58	AT2G12646.1 | Symbols: | PLATZ transcription factor family protein | chr2:5167179-5169022 REVERSE LENGTH=256	1.00E-119	98.75	GO:0008150	biological process;	GO:0003674	molecular function;	GO:0005634	nucleus	PF04640	PLATZ;	AT2G12646|RITF1|RGF1-INDUCIBLE TRANSCRIPTION FACTOR 1
Glyma.15g200200	118	UniRef100_A0A0R0G3I0 Na_H_Exchanger domain-containing protein n=1 Tax=Glycine max TaxID=3847 RepID=A0A0R0G3I0_SOYBN	1.00E-80	99.15	UniRef100_A0A0R0G3I0 Na_H_Exchanger domain-containing protein n=1 Tax=Glycine max TaxID=3847 RepID=A0A0R0G3I0_SOYBN	1.00E-80	99.15	AT3G05030.1 | Symbols: NHX2, ATNHX2 | sodium hydrogen exchanger 2 | chr3:1393456-1396784 REVERSE LENGTH=546	4.00E-44	78.81	GO:0051453 GO:0055075 GO:0071805 GO:0090333 GO:0098719	regulation of intracellular pH; potassium ion homeostasis; potassium ion transmembrane transport; regulation of stomatal closure; sodium ion import across plasma membrane;	GO:0015081 GO:0015385 GO:0015386	sodium ion transmembrane transporter activity; sodium:proton antiporter activity; potassium:proton antiporter activity;	GO:0005739 GO:0005774 GO:0005829 GO:0005886 GO:0016021	mitochondrion; vacuolar membrane; cytosol; plasma membrane; integral component of membrane	PF00999	Na_H_Exchanger;	AT3G05030|NHX2|ATNHX2|sodium hydrogen exchanger 2|T9J14.2|T9J14_2
Glyma.15g200600	522	UniRef100_A0A0B2SAK2 Flavin-containing monooxygenase n=2 Tax=Soja TaxID=1462606 RepID=A0A0B2SAK2_GLYSO	0	99.81	UniRef100_A0A0B2SAK2 Flavin-containing monooxygenase n=2 Tax=Soja TaxID=1462606 RepID=A0A0B2SAK2_GLYSO	0	99.81	AT1G19250.1 | Symbols: FMO1 | flavin-dependent monooxygenase 1 | chr1:6650656-6653053 REVERSE LENGTH=530	2.00E-137	98.08	GO:0009626 GO:0009627 GO:0009870 GO:0042742 GO:0050832 GO:0051707 GO:0055114 GO:0062034 GO:0071456	plant-type hypersensitive response; systemic acquired resistance; defense response signaling pathway, resistance gene-dependent; defense response to bacterium; defense response to fungus; response to other organism; oxidation-reduction process; L-pipecolic acid biosynthetic process; cellular response to hypoxia;	GO:0004499 GO:0031543 GO:0050660 GO:0050661 GO:0062047	N,N-dimethylaniline monooxygenase activity; peptidyl-proline dioxygenase activity; flavin adenine dinucleotide binding; NADP binding; pipecolic acid N-hydroxylase;	GO:0009507	chloroplast	PF13738	Pyr_redox_3;	AT1G19250|FMO1|flavin-dependent monooxygenase 1|T29M8.12|T29M8_12
Glyma.15g200700	179	UniRef100_A0A0B2S7X7 Flavin-containing monooxygenase n=2 Tax=Soja TaxID=1462606 RepID=A0A0B2S7X7_GLYSO	7.00E-129	99.44	UniRef100_A0A0B2S7X7 Flavin-containing monooxygenase n=2 Tax=Soja TaxID=1462606 RepID=A0A0B2S7X7_GLYSO	7.00E-129	99.44	AT1G19250.1 | Symbols: FMO1 | flavin-dependent monooxygenase 1 | chr1:6650656-6653053 REVERSE LENGTH=530	5.00E-15	42.46	GO:0009626 GO:0009627 GO:0009870 GO:0042742 GO:0050832 GO:0051707 GO:0055114 GO:0062034 GO:0071456	plant-type hypersensitive response; systemic acquired resistance; defense response signaling pathway, resistance gene-dependent; defense response to bacterium; defense response to fungus; response to other organism; oxidation-reduction process; L-pipecolic acid biosynthetic process; cellular response to hypoxia;	GO:0004499 GO:0031543 GO:0050660 GO:0050661 GO:0062047	N,N-dimethylaniline monooxygenase activity; peptidyl-proline dioxygenase activity; flavin adenine dinucleotide binding; NADP binding; pipecolic acid N-hydroxylase;	GO:0009507	chloroplast	PF00743	FMO-like;	AT1G19250|FMO1|flavin-dependent monooxygenase 1|T29M8.12|T29M8_12
Glyma.15g200800	342	UniRef100_I1MHZ0 Methyltransf_11 domain-containing protein n=2 Tax=Soja TaxID=1462606 RepID=I1MHZ0_SOYBN	0	99.71	UniRef100_I1MHZ0 Methyltransf_11 domain-containing protein n=2 Tax=Soja TaxID=1462606 RepID=I1MHZ0_SOYBN	0	99.71	AT2G41040.1 | Symbols: | S-adenosyl-L-methionine-dependent methyltransferases superfamily protein | chr2:17121499-17123064 FORWARD LENGTH=352	6.00E-169	86.55	GO:0032259 GO:0080167	methylation; response to karrikin;	GO:0008168	methyltransferase activity;	GO:0009507 GO:0010287	chloroplast; plastoglobule	PF08241	Methyltransf_11;	AT2G41040|T3K9.19|T3K9_19
