# Supplementary material for: Glycine soja, PI424025, is a valuable genetic resource to improve soybean seed-protein content and composition
Source: PLoS One. 2024 Nov 12;19(11):e0310544. doi: 10.1371/journal.pone.0310544 (PMC11556748; doi:10.1371/journal.pone.0310544)
Supplement: S6 Data — (CSV) [file pone.0310544.s006.csv]

Descriptions of columns. Numbers indicated in column headers.
(1) Locus ID from Gmax_508_Wm82.a4.v1. Only primary predicted proteins were included in analyses. For more information on gene annotated in this assembly see http://www.phytozome.net/soybean.php.
(2) Top Uniref100 Viridaeplantae BLASTP Hit. Match determined via BLASTP (BLAST version 2.10.0) of Gmax_508_Wm82.a4.v1 primary proteins against sequences with the Viridaeplantae (green plants) within Uniref100 (version 02/1/2020). E-value for the top high scoring pair(HSP) is indicated (cutoff of 1E-6). Percent coverage determined by dividing the length of the top HSP by the length of predicted s…
(3) Top Most Descriptive Uniref100 Viridaeplantae BLASTP Hit. The BLAST report generated above (2) was parsed to eliminate uninformative hits. Hits including the words uncharacterized, putative, related, predicted, orf, expressed or containing Arabidopsis or Rice gene identifiers (AtXgXXXXX, OsXXgXXXXX) were ignored. E-value for the top high scoring pair(HSP) is indicated. Percent coverage determ…
(4) Top Arabidopsis (TAIR10) BLASTP Hit (4). Match determined via BLASTP (BLAST version 2.10.0) of Gmax_508_Wm82.a4.v1 primary proteins against Arabidopsis thaliana proteins in TAIR10 (TAIR10_pep_20110103_representative_gene_model_updated). An E-value cutoff of 1E-10 was used. For additional details see www.arabidopsis.org. E-value for the top high scoring pair(HSP) is indicated. Percent coverage…
(5) Gene Ontology Biological Process IDs. GO Biological Process IDs were assigned to each Gmax_508_Wm82.a4.v1 ID using the GO terms associated with the Top TAIR10 BLASTP Hit (4). The annotation information was obtained from TAIR10 (03/01/20). Descriptions for the GO terms are also provided.
(6) Gene Ontology Molecular Function IDs. GO Molecular Function IDs were assigned to each Gmax_508_Wm82.a4.v1 ID using the GO terms associated with the Top TAIR10 BLASTP Hit (4). The annotation information was obtained from TAIR10 (03/01/20). Descriptions for the GO terms are also provided.
(7)Gene Ontology Cellular Component IDs. GO Cellular Component IDs were assigned to each Gmax_508_Wm82.a4.v1 ID using the GO terms associated with the Top TAIR10 BLASTP Hit (4). The annotation information was obtained from TAIR10 (03/01/20). Descriptions for the GO terms are also provided.
(8) PFAM IDs and descriptions were assigned by Phytozome. For more information see http://www.phytozome.net/soybean.php.
(9) Alternative TAIR10 IDs were determined by querying the TAIR10 gene association file (01012020) by the Arabidopsis gene ID (AtXGXXXXX).
Gmax_508_Wm82.a4.v1 Locus (1)	Length of Primary Predicted Protein (AA)	Top Uniref100 Viridaeplantae Hit (2)	Best HSP Evalue (E<10-6)	Best HSP Percent Coverage	Top Most Descriptive Uniref100 Viridaeplantae Hit (3)	Best HSP Evalue (E<10-6)	Best HSP Percent Coverage	Top Arabidopsis (TAIR10) BLASTP Hit (4)	Best HSP Evalue (E<10-10)	Best HSP Percent Coverage	GO Biological Process IDs (5)	GO Biological Process Descriptions	GO Molecular Function IDs (6)	GO Molecular Function Descriptions	GO Cellular Component IDs (7)	GO Cellular Component Descriptions	PFAM IDs (8)	PFAM Names	Alternative TAIR10 IDs (9)
Glyma.02g104300	476	UniRef100_I1JE14 Glycosyltransferase n=2 Tax=Soja TaxID=1462606 RepID=I1JE14_SOYBN	0	99.79	UniRef100_I1JE14 Glycosyltransferase n=2 Tax=Soja TaxID=1462606 RepID=I1JE14_SOYBN	0	99.79	AT2G15490.1 | Symbols: UGT73B4 | UDP-glycosyltransferase 73B4 | chr2:6761750-6763398 FORWARD LENGTH=484	2.00E-132	97.27	GO:0009636 GO:0051707	response to toxic substance; response to other organism;	GO:0008194 GO:0016757 GO:0035251 GO:0047893 GO:0080043 GO:0080044 GO:0102360 GO:0102425	UDP-glycosyltransferase activity; transferase activity, transferring glycosyl groups; UDP-glucosyltransferase activity; flavonol 3-O-glucosyltransferase activity; quercetin 3-O-glucosyltransferase activity; quercetin 7-O-glucosyltransferase activity; daphnetin 3-O-glucosyltransferase activity; myricetin 3-O-glucosyltransferase activity;	GO:0005829 GO:0009507 GO:0043231	cytosol; chloroplast; intracellular membrane-bounded organelle	PF00201	UDPGT;	AT2G15490|UGT73B4|UDP-glycosyltransferase 73B4|F9O13.4
Glyma.02g104500	476	UniRef100_I1JE16 Glycosyltransferase n=3 Tax=Soja TaxID=1462606 RepID=I1JE16_SOYBN	0	99.79	UniRef100_I1JE16 Glycosyltransferase n=3 Tax=Soja TaxID=1462606 RepID=I1JE16_SOYBN	0	99.79	AT2G15490.1 | Symbols: UGT73B4 | UDP-glycosyltransferase 73B4 | chr2:6761750-6763398 FORWARD LENGTH=484	3.00E-127	98.32	GO:0009636 GO:0051707	response to toxic substance; response to other organism;	GO:0008194 GO:0016757 GO:0035251 GO:0047893 GO:0080043 GO:0080044 GO:0102360 GO:0102425	UDP-glycosyltransferase activity; transferase activity, transferring glycosyl groups; UDP-glucosyltransferase activity; flavonol 3-O-glucosyltransferase activity; quercetin 3-O-glucosyltransferase activity; quercetin 7-O-glucosyltransferase activity; daphnetin 3-O-glucosyltransferase activity; myricetin 3-O-glucosyltransferase activity;	GO:0005829 GO:0009507 GO:0043231	cytosol; chloroplast; intracellular membrane-bounded organelle	PF00201	UDPGT;	AT2G15490|UGT73B4|UDP-glycosyltransferase 73B4|F9O13.4
Glyma.02g104600	476	UniRef100_I1JE17 Glycosyltransferase n=2 Tax=Soja TaxID=1462606 RepID=I1JE17_SOYBN	0	99.79	UniRef100_I1JE17 Glycosyltransferase n=2 Tax=Soja TaxID=1462606 RepID=I1JE17_SOYBN	0	99.79	AT4G34131.1 | Symbols: UGT73B3 | UDP-glucosyl transferase 73B3 | chr4:16343268-16344713 REVERSE LENGTH=481	0	98.32	GO:0006952 GO:0051707 GO:0071456	defense response; response to other organism; cellular response to hypoxia;	GO:0008194 GO:0035251 GO:0047893 GO:0080043 GO:0102360 GO:0102425	UDP-glycosyltransferase activity; UDP-glucosyltransferase activity; flavonol 3-O-glucosyltransferase activity; quercetin 3-O-glucosyltransferase activity; daphnetin 3-O-glucosyltransferase activity; myricetin 3-O-glucosyltransferase activity;	GO:0009507 GO:0043231	chloroplast; intracellular membrane-bounded organelle	PF00201	UDPGT;	AT4G34131|UGT73B3|UDP-glucosyl transferase 73B3|F28A23.2
Glyma.02g104700	477	UniRef100_A0A0R0L0W2 Glycosyltransferase n=3 Tax=Soja TaxID=1462606 RepID=A0A0R0L0W2_SOYBN	0	99.79	UniRef100_A0A0R0L0W2 Glycosyltransferase n=3 Tax=Soja TaxID=1462606 RepID=A0A0R0L0W2_SOYBN	0	99.79	AT4G34138.1 | Symbols: UGT73B1 | UDP-glucosyl transferase 73B1 | chr4:16348267-16349858 REVERSE LENGTH=488	1.00E-179	97.27	NA	NA	GO:0008194 GO:0010294 GO:0080043 GO:0080044	UDP-glycosyltransferase activity; abscisic acid glucosyltransferase activity; quercetin 3-O-glucosyltransferase activity; quercetin 7-O-glucosyltransferase activity;	GO:0009507 GO:0043231	chloroplast; intracellular membrane-bounded organelle	PF00201	UDPGT;	AT4G34138
Glyma.02g104800	484	UniRef100_A0A0R0KVH5 Glycosyltransferase n=1 Tax=Glycine max TaxID=3847 RepID=A0A0R0KVH5_SOYBN	0	99.79	UniRef100_A0A0R0KVH5 Glycosyltransferase n=1 Tax=Glycine max TaxID=3847 RepID=A0A0R0KVH5_SOYBN	0	99.79	AT2G15490.1 | Symbols: UGT73B4 | UDP-glycosyltransferase 73B4 | chr2:6761750-6763398 FORWARD LENGTH=484	0	97.52	GO:0009636 GO:0051707	response to toxic substance; response to other organism;	GO:0008194 GO:0016757 GO:0035251 GO:0047893 GO:0080043 GO:0080044 GO:0102360 GO:0102425	UDP-glycosyltransferase activity; transferase activity, transferring glycosyl groups; UDP-glucosyltransferase activity; flavonol 3-O-glucosyltransferase activity; quercetin 3-O-glucosyltransferase activity; quercetin 7-O-glucosyltransferase activity; daphnetin 3-O-glucosyltransferase activity; myricetin 3-O-glucosyltransferase activity;	GO:0005829 GO:0009507 GO:0043231	cytosol; chloroplast; intracellular membrane-bounded organelle	PF00201	UDPGT;	AT2G15490|UGT73B4|UDP-glycosyltransferase 73B4|F9O13.4
Glyma.02g104900	482	UniRef100_A0A0B2PWX1 Scopoletin glucosyltransferase n=2 Tax=Soja TaxID=1462606 RepID=A0A0B2PWX1_GLYSO	0	99.79	UniRef100_A0A0B2PWX1 Scopoletin glucosyltransferase n=2 Tax=Soja TaxID=1462606 RepID=A0A0B2PWX1_GLYSO	0	99.79	AT4G34131.1 | Symbols: UGT73B3 | UDP-glucosyl transferase 73B3 | chr4:16343268-16344713 REVERSE LENGTH=481	1.00E-179	99.17	GO:0006952 GO:0051707 GO:0071456	defense response; response to other organism; cellular response to hypoxia;	GO:0008194 GO:0035251 GO:0047893 GO:0080043 GO:0102360 GO:0102425	UDP-glycosyltransferase activity; UDP-glucosyltransferase activity; flavonol 3-O-glucosyltransferase activity; quercetin 3-O-glucosyltransferase activity; daphnetin 3-O-glucosyltransferase activity; myricetin 3-O-glucosyltransferase activity;	GO:0009507 GO:0043231	chloroplast; intracellular membrane-bounded organelle	PF00201	UDPGT;	AT4G34131|UGT73B3|UDP-glucosyl transferase 73B3|F28A23.2
Glyma.02g105000	488	UniRef100_I1JE21 Glycosyltransferase n=1 Tax=Glycine max TaxID=3847 RepID=I1JE21_SOYBN	0	99.8	UniRef100_I1JE21 Glycosyltransferase n=1 Tax=Glycine max TaxID=3847 RepID=I1JE21_SOYBN	0	99.8	AT4G34131.1 | Symbols: UGT73B3 | UDP-glucosyl transferase 73B3 | chr4:16343268-16344713 REVERSE LENGTH=481	6.00E-179	98.36	GO:0006952 GO:0051707 GO:0071456	defense response; response to other organism; cellular response to hypoxia;	GO:0008194 GO:0035251 GO:0047893 GO:0080043 GO:0102360 GO:0102425	UDP-glycosyltransferase activity; UDP-glucosyltransferase activity; flavonol 3-O-glucosyltransferase activity; quercetin 3-O-glucosyltransferase activity; daphnetin 3-O-glucosyltransferase activity; myricetin 3-O-glucosyltransferase activity;	GO:0009507 GO:0043231	chloroplast; intracellular membrane-bounded organelle	PF00201	UDPGT;	AT4G34131|UGT73B3|UDP-glucosyl transferase 73B3|F28A23.2
Glyma.02g105100	208	UniRef100_A0A0B2PT05 UDP-glucose flavonoid 3-O-glucosyltransferase 7 n=1 Tax=Glycine soja TaxID=3848 RepID=A0A0B2PT05_GLYSO	3.00E-151	99.52	UniRef100_A0A0B2PT05 UDP-glucose flavonoid 3-O-glucosyltransferase 7 n=1 Tax=Glycine soja TaxID=3848 RepID=A0A0B2PT05_GLYSO	3.00E-151	99.52	AT4G34138.1 | Symbols: UGT73B1 | UDP-glucosyl transferase 73B1 | chr4:16348267-16349858 REVERSE LENGTH=488	5.00E-58	86.06	NA	NA	GO:0008194 GO:0010294 GO:0080043 GO:0080044	UDP-glycosyltransferase activity; abscisic acid glucosyltransferase activity; quercetin 3-O-glucosyltransferase activity; quercetin 7-O-glucosyltransferase activity;	GO:0009507 GO:0043231	chloroplast; intracellular membrane-bounded organelle	NA	NA	AT4G34138
Glyma.02g105200	185	UniRef100_K7K7K0 Uncharacterized protein n=2 Tax=Glycine max TaxID=3847 RepID=K7K7K0_SOYBN	6.00E-133	99.46	UniRef100_A0A0B2PWZ9 UDP-glycosyltransferase 73B5 n=1 Tax=Glycine soja TaxID=3848 RepID=A0A0B2PWZ9_GLYSO	1.00E-131	99.46	AT2G15480.1 | Symbols: UGT73B5 | UDP-glucosyl transferase 73B5 | chr2:6758817-6760452 FORWARD LENGTH=484	9.00E-62	96.22	GO:0006952 GO:0051707	defense response; response to other organism;	GO:0008194 GO:0016757 GO:0035251 GO:0047893 GO:0080043 GO:0102360 GO:0102425	UDP-glycosyltransferase activity; transferase activity, transferring glycosyl groups; UDP-glucosyltransferase activity; flavonol 3-O-glucosyltransferase activity; quercetin 3-O-glucosyltransferase activity; daphnetin 3-O-glucosyltransferase activity; myricetin 3-O-glucosyltransferase activity;	GO:0009507 GO:0043231	chloroplast; intracellular membrane-bounded organelle	PF00201	UDPGT;	AT2G15480|UGT73B5|UDP-glucosyl transferase 73B5|F9O13.3
Glyma.02g105300	481	UniRef100_A0A0B2PWW4 Glycosyltransferase n=2 Tax=Soja TaxID=1462606 RepID=A0A0B2PWW4_GLYSO	0	99.79	UniRef100_A0A0B2PWW4 Glycosyltransferase n=2 Tax=Soja TaxID=1462606 RepID=A0A0B2PWW4_GLYSO	0	99.79	AT4G34131.1 | Symbols: UGT73B3 | UDP-glucosyl transferase 73B3 | chr4:16343268-16344713 REVERSE LENGTH=481	0	99.17	GO:0006952 GO:0051707 GO:0071456	defense response; response to other organism; cellular response to hypoxia;	GO:0008194 GO:0035251 GO:0047893 GO:0080043 GO:0102360 GO:0102425	UDP-glycosyltransferase activity; UDP-glucosyltransferase activity; flavonol 3-O-glucosyltransferase activity; quercetin 3-O-glucosyltransferase activity; daphnetin 3-O-glucosyltransferase activity; myricetin 3-O-glucosyltransferase activity;	GO:0009507 GO:0043231	chloroplast; intracellular membrane-bounded organelle	PF00201	UDPGT;	AT4G34131|UGT73B3|UDP-glucosyl transferase 73B3|F28A23.2
Glyma.02g105400	324	UniRef100_I1JE25 Polysacc_synt_4 domain-containing protein n=2 Tax=Soja TaxID=1462606 RepID=I1JE25_SOYBN	0	99.69	UniRef100_I1JE25 Polysacc_synt_4 domain-containing protein n=2 Tax=Soja TaxID=1462606 RepID=I1JE25_SOYBN	0	99.69	AT5G67210.1 | Symbols: | Protein of unknown function (DUF579) | chr5:26819019-26819972 FORWARD LENGTH=317	1.00E-99	95.68	GO:0009834 GO:0045491 GO:0045492	plant-type secondary cell wall biogenesis; xylan metabolic process; xylan biosynthetic process;	NA	NA	GO:0000139 GO:0005794 GO:0016021	Golgi membrane; Golgi apparatus; integral component of membrane	PF04669	Polysacc_synt_4;	AT5G67210|IRX15-L|IRX15-LIKE|K21H1.17|K21H1_17
Glyma.02g105500	227	UniRef100_C6TFM6 Peptidyl-prolyl cis-trans isomerase n=3 Tax=Soja TaxID=1462606 RepID=C6TFM6_SOYBN	9.00E-167	99.56	UniRef100_C6TFM6 Peptidyl-prolyl cis-trans isomerase n=3 Tax=Soja TaxID=1462606 RepID=C6TFM6_SOYBN	9.00E-167	99.56	AT1G26940.1 | Symbols: | Cyclophilin-like peptidyl-prolyl cis-trans isomerase family protein | chr1:9343193-9344962 FORWARD LENGTH=226	1.00E-133	96.04	GO:0000413	protein peptidyl-prolyl isomerization;	GO:0003755	peptidyl-prolyl cis-trans isomerase activity;	GO:0005737 GO:0005768 GO:0005783 GO:0005794 GO:0005802	cytoplasm; endosome; endoplasmic reticulum; Golgi apparatus; trans-Golgi network	PF00160	Pro_isomerase;	AT1G26940|T2P11.13|T2P11_13
Glyma.02g105600	540	UniRef100_A0A445LMJ1 F-box/kelch-repeat protein SKIP11 isoform A n=2 Tax=Soja TaxID=1462606 RepID=A0A445LMJ1_GLYSO	0	99.81	UniRef100_A0A445LMJ1 F-box/kelch-repeat protein SKIP11 isoform A n=2 Tax=Soja TaxID=1462606 RepID=A0A445LMJ1_GLYSO	0	99.81	AT2G02870.1 | Symbols: | Galactose oxidase/kelch repeat superfamily protein | chr2:838378-839781 FORWARD LENGTH=467	0	68.7	GO:0016567	protein ubiquitination;	GO:0003674	molecular function;	GO:0005634	nucleus	PF01344	Kelch_1;	AT2G02870|T17M13.4|T17M13_4
Glyma.02g105700	328	UniRef100_A0A445LME0 Uncharacterized protein n=3 Tax=Soja TaxID=1462606 RepID=A0A445LME0_GLYSO	0	99.7	UniRef100_UPI0007190D67 uncharacterized protein LOC100775402 isoform X2 n=1 Tax=Glycine max TaxID=3847 RepID=UPI0007190D67	0	84.45	AT2G02880.1 | Symbols: | mucin-related | chr2:841303-843151 FORWARD LENGTH=314	3.00E-115	93.6	GO:0008150	biological process;	GO:0003674	molecular function;	GO:0009507	chloroplast	NA	NA	AT2G02880|T17M13.5|T17M13_5
Glyma.02g105800	185	UniRef100_A0A0B2PWV8 HVA22-like protein n=2 Tax=Soja TaxID=1462606 RepID=A0A0B2PWV8_GLYSO	3.00E-130	99.46	UniRef100_A0A0B2PWV8 HVA22-like protein n=2 Tax=Soja TaxID=1462606 RepID=A0A0B2PWV8_GLYSO	3.00E-130	99.46	AT1G69700.1 | Symbols: ATHVA22C, HVA22C | HVA22 homologue C | chr1:26220337-26221663 FORWARD LENGTH=184	8.00E-76	97.84	GO:0009414 GO:0009737 GO:0042538	response to water deprivation; response to abscisic acid; hyperosmotic salinity response;	GO:0003674	molecular function;	GO:0005634 GO:0009506 GO:0016021	nucleus; plasmodesma; integral component of membrane	PF03134	TB2_DP1_HVA22;	AT1G69700|ATHVA22C|HVA22C|HVA22 homologue C|T6C23.10|T6C23_10
Glyma.02g105900	425	UniRef100_K7K7K6 TCP domain-containing protein n=1 Tax=Glycine max TaxID=3847 RepID=K7K7K6_SOYBN	0	99.76	UniRef100_K7K7K6 TCP domain-containing protein n=1 Tax=Glycine max TaxID=3847 RepID=K7K7K6_SOYBN	0	99.76	AT3G47620.1 | Symbols: AtTCP14, TCP14 | TEOSINTE BRANCHED, cycloidea and PCF (TCP) 14 | chr3:17559004-17560473 FORWARD LENGTH=489	5.00E-53	80.24	GO:0006355 GO:0009735 GO:0009737 GO:0009739 GO:0010029 GO:0010229 GO:0031347	regulation of transcription, DNA-templated; response to cytokinin; response to abscisic acid; response to gibberellin; regulation of seed germination; inflorescence development; regulation of defense response;	GO:0003700 GO:0005515 GO:0043565 GO:0044212	DNA-binding transcription factor activity; protein binding; sequence-specific DNA binding; transcription regulatory region DNA binding;	GO:0005634	nucleus	PF03634	TCP;	AT3G47620|AtTCP14|TCP14|TEOSINTE BRANCHED, cycloidea and PCF (TCP) 14|F1P2.170
Glyma.02g106000	199	UniRef100_A0A445LM65 Ran guanine nucleotide release factor isoform A n=2 Tax=Soja TaxID=1462606 RepID=A0A445LM65_GLYSO	4.00E-143	99.5	UniRef100_A0A445LM65 Ran guanine nucleotide release factor isoform A n=2 Tax=Soja TaxID=1462606 RepID=A0A445LM65_GLYSO	4.00E-143	99.5	AT1G69680.1 | Symbols: | Mog1/PsbP/DUF1795-like photosystem II reaction center PsbP family protein | chr1:26205148-26206568 FORWARD LENGTH=202	8.00E-103	99.5	GO:0008150	biological process;	GO:0003674	molecular function;	NA	NA	PF04603	Mog1;	AT1G69680|T6C23.12|T6C23_12
Glyma.02g106100	319	UniRef100_B6ZJZ9 Peroxisomal adenine nucleotide carrier 1 n=3 Tax=Soja TaxID=1462606 RepID=PNC1_SOYBN	0	99.69	UniRef100_B6ZJZ9 Peroxisomal adenine nucleotide carrier 1 n=3 Tax=Soja TaxID=1462606 RepID=PNC1_SOYBN	0	99.69	AT3G05290.1 | Symbols: PNC1 | peroxisomal adenine nucleotide carrier 1 | chr3:1506129-1507614 REVERSE LENGTH=322	5.00E-172	99.37	GO:0006635 GO:0007031 GO:0015866 GO:0015867 GO:0080024 GO:0090351	fatty acid beta-oxidation; peroxisome organization; ADP transport; ATP transport; indolebutyric acid metabolic process; seedling development;	GO:0005347 GO:0015217 GO:0015297	ATP transmembrane transporter activity; ADP transmembrane transporter activity; antiporter activity;	GO:0005777 GO:0005779 GO:0009507	peroxisome; integral component of peroxisomal membrane; chloroplast	PF00153	Mito_carr;	AT3G05290|PNC1|AtPNC1|peroxisomal adenine nucleotide carrier 1|T12H1.26|T12H1_26
Glyma.02g106200	211	UniRef100_I1JE34 Uncharacterized protein n=2 Tax=Soja TaxID=1462606 RepID=I1JE34_SOYBN	1.00E-153	99.53	UniRef100_UPI00098D9E51 probable membrane-associated kinase regulator 6 n=1 Tax=Cajanus cajan TaxID=3821 RepID=UPI00098D9E51	4.00E-105	99.53	AT5G52900.1 | Symbols: | unknown protein; Has 30201 Blast hits to 17322 proteins in 780 species: Archae - 12; Bacteria - 1396; Metazoa - 17338; Fungi - 3422; Plants - 5037; Viruses - 0; Other Eukaryotes - 2996 (source: NCBI BLink). | chr5:21452893-21453692 REVERSE LENGTH=235	1.00E-11	97.63	GO:0009738	abscisic acid-activated signaling pathway;	GO:0003674	molecular function;	GO:0005634 GO:0005886	nucleus; plasma membrane	NA	NA	AT5G52900|MAKR6|MEMBRANE-ASSOCIATED KINASE REGULATOR 6|MXC20.13|MXC20_13
Glyma.02g106300	452	UniRef100_K7K7L0 Cytochrome b5 heme-binding domain-containing protein n=1 Tax=Glycine max TaxID=3847 RepID=K7K7L0_SOYBN	0	99.78	UniRef100_K7K7L0 Cytochrome b5 heme-binding domain-containing protein n=1 Tax=Glycine max TaxID=3847 RepID=K7K7L0_SOYBN	0	99.78	AT2G46210.1 | Symbols: | Fatty acid/sphingolipid desaturase | chr2:18977542-18978891 FORWARD LENGTH=449	0	99.34	GO:0030148 GO:0055114 GO:0070417	sphingolipid biosynthetic process; oxidation-reduction process; cellular response to cold;	GO:0046872 GO:0052631	metal ion binding; sphingolipid delta-8 desaturase activity;	GO:0005783 GO:0005789 GO:0016021	endoplasmic reticulum; endoplasmic reticulum membrane; integral component of membrane	PF00173 PF00487	Cyt-b5; FA_desaturase;	AT2G46210|SLD2|AtSLD2|sphingoid LCB desaturase 2|T3F17.14
Glyma.02g106500	728	UniRef100_I1JE36 CULLIN_2 domain-containing protein n=1 Tax=Glycine max TaxID=3847 RepID=I1JE36_SOYBN	0	99.86	UniRef100_I1JE36 CULLIN_2 domain-containing protein n=1 Tax=Glycine max TaxID=3847 RepID=I1JE36_SOYBN	0	99.86	AT1G26830.1 | Symbols: CUL3A, ATCUL3A, ATCUL3, CUL3 | cullin 3 | chr1:9296063-9298374 FORWARD LENGTH=732	0	99.73	GO:0006511 GO:0009639 GO:0009793 GO:0009911 GO:0009960	ubiquitin-dependent protein catabolic process; response to red or far red light; embryo development ending in seed dormancy; positive regulation of flower development; endosperm development;	GO:0005515 GO:0031625	protein binding; ubiquitin protein ligase binding;	GO:0000151 GO:0005634 GO:0005829	ubiquitin ligase complex; nucleus; cytosol	PF10557 PF00888	Cullin_Nedd8; Cullin;	AT1G26830|CUL3A|ATCUL3A|ATCUL3|CUL3|cullin 3A|cullin 3|T24P13.25
Glyma.02g106600	345	UniRef100_A0A0B2PS85 Origin of replication complex subunit 6 n=2 Tax=Soja TaxID=1462606 RepID=A0A0B2PS85_GLYSO	0	82.9	UniRef100_A0A0B2PS85 Origin of replication complex subunit 6 n=2 Tax=Soja TaxID=1462606 RepID=A0A0B2PS85_GLYSO	0	82.9	AT1G26840.1 | Symbols: ORC6, ATORC6 | origin recognition complex protein 6 | chr1:9298822-9300603 FORWARD LENGTH=284	4.00E-135	82.32	GO:0006260 GO:0006270 GO:0009555	DNA replication; DNA replication initiation; pollen development;	GO:0003677 GO:0005515	DNA binding; protein binding;	GO:0000808 GO:0005634 GO:0005664	origin recognition complex; nucleus; nuclear origin of replication recognition complex	PF05460	ORC6;	AT1G26840|ORC6|ATORC6|origin recognition complex protein 6|ARABIDOPSIS THALIANA ORIGIN RECOGNITION COMPLEX PROTEIN 6|T2P11.3|T2P11_3|ORIGIN RECOGNITION COMPLEX SUBUNIT 6
Glyma.02g106700	260	UniRef100_A0A0B2PSY7 Sphinganine C4-monooxygenase 2 n=2 Tax=Soja TaxID=1462606 RepID=A0A0B2PSY7_GLYSO	0	99.62	UniRef100_A0A0B2PSY7 Sphinganine C4-monooxygenase 2 n=2 Tax=Soja TaxID=1462606 RepID=A0A0B2PSY7_GLYSO	0	99.62	AT1G14290.1 | Symbols: SBH2 | sphingoid base hydroxylase 2 | chr1:4880307-4881784 REVERSE LENGTH=259	7.00E-151	99.62	GO:0009640 GO:0046520 GO:0055114	photomorphogenesis; sphingoid biosynthetic process; oxidation-reduction process;	GO:0000170 GO:0005506 GO:0016491	sphingosine hydroxylase activity; iron ion binding; oxidoreductase activity;	GO:0005783 GO:0005789 GO:0005794 GO:0016020 GO:0016021	endoplasmic reticulum; endoplasmic reticulum membrane; Golgi apparatus; membrane; integral component of membrane	PF04116	FA_hydroxylase;	AT1G14290|SBH2|AtSBH2|sphingoid base hydroxylase 2|F14L17.5|F14L17_5
Glyma.02g106800	505	UniRef100_A0A445LM72 Protein PHYTOCHROME KINASE SUBSTRATE 1 n=1 Tax=Glycine soja TaxID=3848 RepID=A0A445LM72_GLYSO	0	99.8	UniRef100_A0A445LM72 Protein PHYTOCHROME KINASE SUBSTRATE 1 n=1 Tax=Glycine soja TaxID=3848 RepID=A0A445LM72_GLYSO	0	99.8	AT2G02950.1 | Symbols: PKS1 | phytochrome kinase substrate 1 | chr2:855149-856468 REVERSE LENGTH=439	3.00E-40	82.77	GO:0009585 GO:0009638 GO:0009958 GO:0010017 GO:0010114 GO:0010218	red, far-red light phototransduction; phototropism; positive gravitropism; red or far-red light signaling pathway; response to red light; response to far red light;	GO:0005515	protein binding;	GO:0005634 GO:0005737 GO:0005886	nucleus; cytoplasm; plasma membrane	NA	NA	AT2G02950|PKS1|phytochrome kinase substrate 1|T17M13.12|T17M13_12|PHYTOCHROME KINASE SUBSTRATE 1
Glyma.02g106900	608	UniRef100_I1JE40 Methyltransferase n=1 Tax=Glycine max TaxID=3847 RepID=I1JE40_SOYBN	0	99.84	UniRef100_I1JE40 Methyltransferase n=1 Tax=Glycine max TaxID=3847 RepID=I1JE40_SOYBN	0	99.84	AT1G26850.1 | Symbols: | S-adenosyl-L-methionine-dependent methyltransferases superfamily protein | chr1:9301146-9303432 REVERSE LENGTH=616	0	99.51	GO:0032259	methylation;	GO:0008168	methyltransferase activity;	GO:0000139 GO:0005634 GO:0005737 GO:0005768 GO:0005794 GO:0005797 GO:0005802 GO:0016021	Golgi membrane; nucleus; cytoplasm; endosome; Golgi apparatus; Golgi medial cisterna; trans-Golgi network; integral component of membrane	PF03141	Methyltransf_29;	AT1G26850|T2P11.4|T2P11_4
Glyma.02g107000	443	UniRef100_A0A0B2PXE0 Protein FEZ n=2 Tax=Soja TaxID=1462606 RepID=A0A0B2PXE0_GLYSO	0	99.77	UniRef100_A0A0B2PXE0 Protein FEZ n=2 Tax=Soja TaxID=1462606 RepID=A0A0B2PXE0_GLYSO	0	99.77	AT1G26870.1 | Symbols: FEZ, ANAC009 | NAC (No Apical Meristem) domain transcriptional regulator superfamily protein | chr1:9312856-9314983 FORWARD LENGTH=425	3.00E-110	70.65	GO:0006355 GO:0009733 GO:0045770 GO:0048103 GO:0048829	regulation of transcription, DNA-templated; response to auxin; positive regulation of asymmetric cell division; somatic stem cell division; root cap development;	GO:0003677 GO:0003700	DNA binding; DNA-binding transcription factor activity;	GO:0005634	nucleus	PF02365	NAM;	AT1G26870|FEZ|ANAC009|FEZ|Arabidopsis NAC domain containing protein 9|T2P11.6|T2P11_6|FEZ
Glyma.02g107100	121	UniRef100_A0A0B2NVQ5 60S ribosomal protein L34 n=2 Tax=Soja TaxID=1462606 RepID=A0A0B2NVQ5_GLYSO	4.00E-79	99.17	UniRef100_A0A0B2NVQ5 60S ribosomal protein L34 n=2 Tax=Soja TaxID=1462606 RepID=A0A0B2NVQ5_GLYSO	4.00E-79	99.17	AT1G26880.1 | Symbols: | Ribosomal protein L34e superfamily protein | chr1:9315640-9316681 REVERSE LENGTH=120	1.00E-77	99.17	GO:0006412 GO:0042254	translation; ribosome biogenesis;	GO:0003735	structural constituent of ribosome;	GO:0005634 GO:0005730 GO:0005737 GO:0022625	nucleus; nucleolus; cytoplasm; cytosolic large ribosomal subunit	PF01199	Ribosomal_L34e;	AT1G26880|T2P11.7|T2P11_7
Glyma.02g107200	1018	UniRef100_A0A0B2PSY4 Uncharacterized protein n=2 Tax=Soja TaxID=1462606 RepID=A0A0B2PSY4_GLYSO	0	99.9	UniRef100_UPI00098DBC0B uncharacterized protein LOC109800623 isoform X1 n=1 Tax=Cajanus cajan TaxID=3821 RepID=UPI00098DBC0B	0	99.9	AT5G39785.2 | Symbols: | Protein of unknown function (DUF1666) | chr5:15929257-15932215 FORWARD LENGTH=607	3.00E-99	38.61	NA	NA	NA	NA	GO:0005634	nucleus	PF07891	DUF1666;	AT5G39785
Glyma.02g107300	292	UniRef100_I1JE45 ZF-HD dimerization-type domain-containing protein n=1 Tax=Glycine max TaxID=3847 RepID=I1JE45_SOYBN	0	99.66	UniRef100_I1JE45 ZF-HD dimerization-type domain-containing protein n=1 Tax=Glycine max TaxID=3847 RepID=I1JE45_SOYBN	0	99.66	AT5G15210.1 | Symbols: ATHB30, ZFHD3, HB30, ZHD8 | homeobox protein 30 | chr5:4937874-4938689 REVERSE LENGTH=271	4.00E-53	82.19	GO:0019760	glucosinolate metabolic process;	GO:0003677 GO:0005515 GO:0043565 GO:0044212 GO:0046872	DNA binding; protein binding; sequence-specific DNA binding; transcription regulatory region DNA binding; metal ion binding;	GO:0005634	nucleus	PF04770	ZF-HD_dimer;	AT5G15210|ATHB30|ZFHD3|HB30|ZHD8|homeobox protein 30|ZINC FINGER HOMEODOMAIN 3|ZINC FINGER HOMEODOMAIN 8|F8M21.100|F8M21_100
Glyma.02g107400	109	UniRef100_A0A0B2PWY0 CLAVATA3/ESR (CLE)-related protein 45 n=2 Tax=Soja TaxID=1462606 RepID=A0A0B2PWY0_GLYSO	1.00E-71	99.08	UniRef100_G7KF79 Clavata3/ESR (CLE) gene family member MtCLE24 n=1 Tax=Medicago truncatula TaxID=3880 RepID=G7KF79_MEDTR	2.00E-42	98.17	AT1G69588.1 | Symbols: CLE45 | CLAVATA3/ESR-RELATED 45 | chr1:26178150-26178524 FORWARD LENGTH=124	1.00E-09	79.82	GO:0007275 GO:0009734 GO:0010088 GO:0010928	multicellular organism development; auxin-activated signaling pathway; phloem development; regulation of auxin mediated signaling pathway;	NA	NA	GO:0005615	extracellular space	NA	NA	AT1G69588|CLE45|CLAVATA3/ESR-RELATED 45
Glyma.02g107500	290	UniRef100_A0A0R0KVD3 RING-CH-type domain-containing protein n=2 Tax=Soja TaxID=1462606 RepID=A0A0R0KVD3_SOYBN	0	99.66	UniRef100_A0A0R0KVD3 RING-CH-type domain-containing protein n=2 Tax=Soja TaxID=1462606 RepID=A0A0R0KVD3_SOYBN	0	99.66	AT3G47550.3 | Symbols: | RING/FYVE/PHD zinc finger superfamily protein | chr3:17523841-17525278 FORWARD LENGTH=288	5.00E-100	97.24	GO:0016567	protein ubiquitination;	GO:0004842 GO:0008270	ubiquitin-protein transferase activity; zinc ion binding;	GO:0005634 GO:0005737 GO:0016020 GO:0016021	nucleus; cytoplasm; membrane; integral component of membrane	PF12906 PF12428	RINGv; DUF3675;	AT3G47550|F1P2.100
Glyma.02g107600	657	UniRef100_A0A0B2PWT9 PHD finger protein MALE STERILITY 1 n=2 Tax=Soja TaxID=1462606 RepID=A0A0B2PWT9_GLYSO	0	99.85	UniRef100_A0A0B2PWT9 PHD finger protein MALE STERILITY 1 n=2 Tax=Soja TaxID=1462606 RepID=A0A0B2PWT9_GLYSO	0	99.85	AT5G22260.1 | Symbols: MS1 | RING/FYVE/PHD zinc finger superfamily protein | chr5:7367707-7370192 REVERSE LENGTH=672	0	98.48	GO:0009846 GO:0010208 GO:0022414 GO:0045893 GO:0048655 GO:0055046 GO:0071367	pollen germination; pollen wall assembly; reproductive process; positive regulation of transcription, DNA-templated; anther wall tapetum morphogenesis; microgametogenesis; cellular response to brassinosteroid stimulus;	GO:0003700 GO:0046872	DNA-binding transcription factor activity; metal ion binding;	GO:0005634	nucleus	PF00628	PHD;	AT5G22260|MS1|male sterility 1|T6G21.3|male sterility 1 protein
Glyma.02g107700	538	UniRef100_I1JE47 Uncharacterized protein n=1 Tax=Glycine max TaxID=3847 RepID=I1JE47_SOYBN	0	99.81	UniRef100_A0A0B2PXD5 Ectonucleoside triphosphate diphosphohydrolase 1 n=1 Tax=Glycine soja TaxID=3848 RepID=A0A0B2PXD5_GLYSO	0	99.81	AT2G02970.1 | Symbols: | GDA1/CD39 nucleoside phosphatase family protein | chr2:865395-868007 REVERSE LENGTH=555	0	99.44	GO:0009901 GO:0010584	anther dehiscence; pollen exine formation;	GO:0005524 GO:0102485 GO:0102486 GO:0102487 GO:0102488 GO:0102489 GO:0102490 GO:0102491	ATP binding; dATP phosphohydrolase activity; dCTP phosphohydrolase activity; dUTP phosphohydrolase activity; dTTP phosphohydrolase activity; GTP phosphohydrolase activity; 8-oxo-dGTP phosphohydrolase activity; dGTP phosphohydrolase activity;	GO:0016021 GO:0030659	integral component of membrane; cytoplasmic vesicle membrane	PF01150	GDA1_CD39;	AT2G02970|APY6|AtAPY6|apyrase 6|T17M13.14|T17M13_14
Glyma.02g107800	382	UniRef100_A0A445LMF3 Uncharacterized protein n=2 Tax=Soja TaxID=1462606 RepID=A0A445LMF3_GLYSO	0	99.74	UniRef100_A0A3Q0EN91 uncharacterized protein LOC111240595 isoform X1 n=1 Tax=Vigna radiata var. radiata TaxID=3916 RepID=A0A3Q0EN91_VIGRR	8.00E-114	67.54	NA	NA	NA	NA	NA	NA	NA	NA	NA	NA	NA	NA
Glyma.02g107900	228	UniRef100_I1JE49 Uncharacterized protein n=1 Tax=Glycine max TaxID=3847 RepID=I1JE49_SOYBN	4.00E-166	99.56	UniRef100_A0A0B2PSX8 Ribonuclease 1 n=1 Tax=Glycine soja TaxID=3848 RepID=A0A0B2PSX8_GLYSO	4.00E-165	99.56	AT2G02990.1 | Symbols: RNS1, ATRNS1 | ribonuclease 1 | chr2:873714-874667 FORWARD LENGTH=230	4.00E-115	96.49	GO:0006401 GO:0007568 GO:0009611 GO:0009718 GO:0016036	RNA catabolic process; aging; response to wounding; anthocyanin-containing compound biosynthetic process; cellular response to phosphate starvation;	GO:0003723 GO:0004521 GO:0004540 GO:0016829 GO:0033897	RNA binding; endoribonuclease activity; ribonuclease activity; lyase activity; ribonuclease T2 activity;	GO:0005576 GO:0005618 GO:0005886	extracellular region; cell wall; plasma membrane	PF00445	Ribonuclease_T2;	AT2G02990|RNS1|ATRNS1|ribonuclease 1|T17M13.16|T17M13_16|RIBONUCLEASE 1
Glyma.02g108000	227	UniRef100_A0A0B2PWX6 Ribonuclease 3 n=2 Tax=Soja TaxID=1462606 RepID=A0A0B2PWX6_GLYSO	9.00E-168	99.56	UniRef100_A0A0B2PWX6 Ribonuclease 3 n=2 Tax=Soja TaxID=1462606 RepID=A0A0B2PWX6_GLYSO	9.00E-168	99.56	AT1G14220.1 | Symbols: | Ribonuclease T2 family protein | chr1:4858642-4859601 REVERSE LENGTH=228	2.00E-118	96.48	GO:0006401	RNA catabolic process;	GO:0003723 GO:0004521 GO:0033897	RNA binding; endoribonuclease activity; ribonuclease T2 activity;	GO:0005576	extracellular region	PF00445	Ribonuclease_T2;	AT1G14220|F7A19.32|F7A19_32
